# Supplementary material for: 1-Butyl-3-(1-naphtho­yl)-1H-indole
Source: Acta Crystallogr Sect E Struct Rep Online. 2011 May 7;67(Pt 6):o1349. doi: 10.1107/S1600536811016631 (PMC3120386; doi:10.1107/S1600536811016631)
Supplement: Supplementary file 1 [file e-67-o1349-sup1.cif]

##############################################################################
#                                                                            #
# This CIF contains the data in a paper accepted for publication in          #
# Acta Crystallographica Section E. It conforms to the requirements of       #
# Notes for Authors for Acta Crystallographica Section E, and has been       #
# peer reviewed under the auspices of the IUCr Commission on Journals.       #
#                                                                            #
# Full details of the Crystallographic Information File format               #
# are given in the paper "The Crystallographic Information File (CIF):       #
# a New Standard Archive File for Crystallography" by S. R. Hall, F. H.      #
# Allen and I. D. Brown [Acta Cryst. (1991), A47, 655-685].                  #
#                                                                            #
# The current version of the core CIF dictionary is obtainable from          #
# ftp://ftp.iucr.org/pub/cif_core.dic.                                       #
#                                                                            #
# Software is freely available for graphical display of the structure(s)     #
# in this CIF. For information consult the CIF software page                 #
# http://www.iucr.org/resources/cif/software.                                #
#                                                                            #
# This file may be used for bona fide research purposes within the           #
# scientific community so long as proper attribution is given to the journal # 
# article from which it was obtained.                                        #
#                                                                            #
##############################################################################
data_I
_audit_creation_method     SHELXL-97
_chemical_name_systematic
;
1-Butyl-3-(1-naphthoyl)-1<i>H</i>-indole
;
_chemical_name_common     ?
_chemical_formula_moiety     'C23 H21 N O'
_chemical_formula_sum     'C23 H21 N O'
_chemical_formula_iupac     'C23 H21 N O'
_chemical_formula_weight     327.41
_chemical_melting_point     ?
_symmetry_cell_setting     orthorhombic
_symmetry_space_group_name_H-M     'P b c a'
_symmetry_space_group_name_Hall     '-P 2ac 2ab'
loop_
    _symmetry_equiv_pos_as_xyz
    'x, y, z'
    '-x+1/2, -y, z+1/2'
    '-x, y+1/2, -z+1/2'
    'x+1/2, -y+1/2, -z'
    '-x, -y, -z'
    'x-1/2, y, -z-1/2'
    'x, -y-1/2, z-1/2'
    '-x-1/2, y-1/2, z'
_cell_length_a     11.799(2)
_cell_length_b     11.529(2)
_cell_length_c     26.220(5)
_cell_angle_alpha     90.00
_cell_angle_beta     90.00
_cell_angle_gamma     90.00
_cell_volume     3566.7(12)
_cell_formula_units_Z     8
_cell_measurement_reflns_used     25
_cell_measurement_theta_min     9
_cell_measurement_theta_max     13
_cell_measurement_temperature     293(2)
_exptl_crystal_description     Block
_exptl_crystal_colour     Colorless
_exptl_crystal_size_max     0.30
_exptl_crystal_size_mid     0.20
_exptl_crystal_size_min     0.10
_exptl_crystal_density_diffrn     1.219
_exptl_crystal_density_meas     ?
_exptl_crystal_density_method     'not measured'
_exptl_crystal_F_000     1392
_exptl_absorpt_coefficient_mu     0.074
_exptl_absorpt_correction_type     psi-scan
_exptl_absorpt_process_details     '(North <i>et al.</i>, 1968)'
_exptl_absorpt_correction_T_min     0.9782
_exptl_absorpt_correction_T_max     0.9926
_exptl_special_details
;
;
_diffrn_ambient_temperature     293(2)
_diffrn_radiation_type     MoK\a
_diffrn_radiation_wavelength     0.71073
_diffrn_radiation_source     'fine-focus sealed tube'
_diffrn_radiation_monochromator     graphite
_diffrn_measurement_device_type     'Enraf--Nonius CAD-4'
_diffrn_measurement_method     \w/2\q
_diffrn_detector_area_resol_mean     ?
_diffrn_reflns_number     6455
_diffrn_reflns_av_R_equivalents     0.0596
_diffrn_reflns_av_sigmaI/netI     0.0628
_diffrn_reflns_theta_min     1.55
_diffrn_reflns_theta_max     25.41
_diffrn_reflns_theta_full     25.41
_diffrn_measured_fraction_theta_max     0.997
_diffrn_measured_fraction_theta_full     0.997
_diffrn_reflns_limit_h_min     0
_diffrn_reflns_limit_h_max     14
_diffrn_reflns_limit_k_min     0
_diffrn_reflns_limit_k_max     13
_diffrn_reflns_limit_l_min     -31
_diffrn_reflns_limit_l_max     31
_diffrn_standards_number     3
_diffrn_standards_interval_count     200
_diffrn_standards_interval_time     120
_diffrn_standards_decay_%     1
_refine_special_details
;
Refinement of <i>F</i>^2^ against ALL reflections. The weighted <i>R</i>-factor
<i>wR</i> and goodness of fit <i>S</i> are based on <i>F</i>^2^, conventional
<i>R</i>-factors <i>R</i> are based on <i>F</i>, with <i>F</i> set to zero for
negative <i>F</i>^2^. The threshold expression of <i>F</i>^2^ >
\s(<i>F</i>^2^) is used only for calculating <i>R</i>-factors(gt) <i>etc</i>.
and is not relevant to the choice of reflections for refinement.
<i>R</i>-factors based on <i>F</i>^2^ are statistically about twice as large
as those based on <i>F</i>, and <i>R</i>- factors based on ALL data will be
even larger.
;
_reflns_number_total     3278
_reflns_number_gt     1527
_reflns_threshold_expression     I>2\s(I)
_refine_ls_structure_factor_coef     Fsqd
_refine_ls_matrix_type     full
_refine_ls_R_factor_all     0.1358
_refine_ls_R_factor_gt     0.0600
_refine_ls_wR_factor_gt     0.1446
_refine_ls_wR_factor_ref     0.1717
_refine_ls_goodness_of_fit_ref     1.001
_refine_ls_restrained_S_all     1.051
_refine_ls_number_reflns     3278
_refine_ls_number_parameters     226
_refine_ls_number_restraints     2
_refine_ls_hydrogen_treatment     constr
_refine_ls_weighting_scheme     calc
_refine_ls_weighting_details
                 'calc w=1/[\s^2^(Fo^2^)+(0.0760P)^2^] where P=(Fo^2^+2Fc^2^)/3'
_atom_sites_solution_hydrogens     geom
_atom_sites_solution_primary     direct
_atom_sites_solution_secondary     difmap
_refine_ls_shift/su_max     0.000
_refine_ls_shift/su_mean     0.000
_refine_diff_density_max     0.231
_refine_diff_density_min     -0.218
_refine_ls_extinction_method     none
_refine_ls_extinction_coef     ?
loop_
    _atom_type_symbol
    _atom_type_description
    _atom_type_scat_dispersion_real
    _atom_type_scat_dispersion_imag
    _atom_type_scat_source
    'C' 'C' 0.0033 0.0016
                         'International Tables Vol C Tables 4.2.6.8 and 6.1.1.4'
    'H' 'H' 0.0000 0.0000
                         'International Tables Vol C Tables 4.2.6.8 and 6.1.1.4'
    'N' 'N' 0.0061 0.0033
                         'International Tables Vol C Tables 4.2.6.8 and 6.1.1.4'
    'O' 'O' 0.0106 0.0060
                         'International Tables Vol C Tables 4.2.6.8 and 6.1.1.4'
_computing_data_collection     'CAD-4 EXPRESS (Enraf--Nonius, 1994)'
_computing_cell_refinement     'CAD-4 EXPRESS (Enraf--Nonius, 1994)'
_computing_data_reduction     'XCAD4 (Harms & Wocadlo,1995)'
_computing_structure_solution     'SHELXS97 (Sheldrick, 2008)'
_computing_structure_refinement     'SHELXL97 (Sheldrick, 2008)'
_computing_molecular_graphics     'SHELXTL (Sheldrick, 2008)'
_computing_publication_material     'SHELXL97 (Sheldrick, 2008)'
loop_
    _atom_site_type_symbol
    _atom_site_label
    _atom_site_fract_x
    _atom_site_fract_y
    _atom_site_fract_z
    _atom_site_U_iso_or_equiv
    _atom_site_adp_type
    _atom_site_calc_flag
    _atom_site_refinement_flags
    _atom_site_occupancy
    _atom_site_symmetry_multiplicity
    _atom_site_disorder_assembly
    _atom_site_disorder_group
    O O 0.33878(19) 0.1821(2) 0.38062(8) 0.0896(8) Uani d . 1 1 . .
    N N 0.5094(2) 0.1691(2) 0.22477(10) 0.0720(7) Uani d . 1 1 . .
    C C1 0.5288(4) -0.0609(5) 0.0666(2) 0.156(2) Uani d D 1 1 . .
    H H1A 0.5807 -0.0792 0.0396 0.234 Uiso calc R 1 1 . .
    H H1B 0.4670 -0.0160 0.0532 0.234 Uiso calc R 1 1 . .
    H H1C 0.5000 -0.1313 0.0812 0.234 Uiso calc R 1 1 . .
    C C2 0.5860(4) 0.0044(4) 0.10484(18) 0.1259(15) Uani d DU 1 1 . .
    H H2A 0.6166 0.0741 0.0894 0.151 Uiso calc R 1 1 . .
    H H2B 0.6494 -0.0410 0.1174 0.151 Uiso calc R 1 1 . .
    C C3 0.5113(3) 0.0397(3) 0.15065(14) 0.0906(11) Uani d U 1 1 . .
    H H3A 0.4398 0.0710 0.1387 0.109 Uiso calc R 1 1 . .
    H H3B 0.4956 -0.0275 0.1717 0.109 Uiso calc R 1 1 . .
    C C4 0.5736(3) 0.1292(3) 0.18091(13) 0.0867(11) Uani d . 1 1 . .
    H H4A 0.6449 0.0968 0.1925 0.104 Uiso calc R 1 1 . .
    H H4B 0.5905 0.1948 0.1591 0.104 Uiso calc R 1 1 . .
    C C5 0.4183(3) 0.2454(3) 0.22338(12) 0.0654(8) Uani d . 1 1 . .
    C C6 0.3752(3) 0.3079(3) 0.18239(14) 0.0816(10) Uani d . 1 1 . .
    H H6A 0.4070 0.3018 0.1500 0.098 Uiso calc R 1 1 . .
    C C7 0.2849(3) 0.3784(3) 0.19135(15) 0.0888(11) Uani d . 1 1 . .
    H H7A 0.2541 0.4207 0.1645 0.107 Uiso calc R 1 1 . .
    C C8 0.2378(3) 0.3884(3) 0.23963(15) 0.0871(11) Uani d . 1 1 . .
    H H8A 0.1759 0.4372 0.2445 0.105 Uiso calc R 1 1 . .
    C C9 0.2806(3) 0.3274(3) 0.28066(13) 0.0757(9) Uani d . 1 1 . .
    H H9A 0.2484 0.3349 0.3129 0.091 Uiso calc R 1 1 . .
    C C10 0.3734(2) 0.2544(3) 0.27273(12) 0.0641(8) Uani d . 1 1 . .
    C C11 0.4419(3) 0.1806(3) 0.30453(11) 0.0641(8) Uani d . 1 1 . .
    C C12 0.5221(3) 0.1329(3) 0.27286(13) 0.0735(9) Uani d . 1 1 . .
    H H12A 0.5782 0.0818 0.2836 0.088 Uiso calc R 1 1 . .
    C C13 0.4269(3) 0.1552(3) 0.35786(12) 0.0678(8) Uani d . 1 1 . .
    C C14 0.5213(3) 0.0987(3) 0.38654(11) 0.0624(8) Uani d . 1 1 . .
    C C15 0.6251(3) 0.1499(3) 0.38816(13) 0.0773(10) Uani d . 1 1 . .
    H H15A 0.6387 0.2150 0.3681 0.093 Uiso calc R 1 1 . .
    C C16 0.7121(3) 0.1070(4) 0.41931(14) 0.0879(11) Uani d . 1 1 . .
    H H16A 0.7820 0.1441 0.4204 0.106 Uiso calc R 1 1 . .
    C C17 0.6931(3) 0.0105(4) 0.44790(14) 0.0880(11) Uani d . 1 1 . .
    H H17A 0.7504 -0.0167 0.4691 0.106 Uiso calc R 1 1 . .
    C C18 0.5889(3) -0.0496(3) 0.44627(12) 0.0719(9) Uani d . 1 1 . .
    C C19 0.5016(2) -0.0031(3) 0.41518(11) 0.0613(8) Uani d . 1 1 . .
    C C20 0.5676(4) -0.1507(4) 0.47493(13) 0.0901(11) Uani d . 1 1 . .
    H H20A 0.6234 -0.1799 0.4964 0.108 Uiso calc R 1 1 . .
    C C21 0.4663(4) -0.2058(3) 0.47138(15) 0.0993(12) Uani d . 1 1 . .
    H H21A 0.4539 -0.2730 0.4902 0.119 Uiso calc R 1 1 . .
    C C22 0.3820(3) -0.1639(3) 0.44055(15) 0.0896(11) Uani d . 1 1 . .
    H H22A 0.3136 -0.2036 0.4382 0.108 Uiso calc R 1 1 . .
    C C23 0.3976(3) -0.0651(3) 0.41350(12) 0.0712(9) Uani d . 1 1 . .
    H H23A 0.3388 -0.0371 0.3933 0.085 Uiso calc R 1 1 . .
loop_
    _atom_site_aniso_label
    _atom_site_aniso_U_11
    _atom_site_aniso_U_22
    _atom_site_aniso_U_33
    _atom_site_aniso_U_12
    _atom_site_aniso_U_13
    _atom_site_aniso_U_23
    O 0.0761(15) 0.1134(19) 0.0794(16) 0.0247(14) 0.0141(12) 0.0163(14)
    N 0.0750(18) 0.0827(19) 0.0583(17) -0.0028(16) 0.0049(14) 0.0036(14)
    C1 0.166(5) 0.167(5) 0.137(4) 0.020(4) -0.029(4) -0.037(4)
    C2 0.116(3) 0.145(4) 0.117(3) 0.014(3) -0.004(2) -0.041(3)
    C3 0.087(3) 0.100(3) 0.085(2) 0.010(2) -0.0014(19) -0.015(2)
    C4 0.085(2) 0.106(3) 0.069(2) -0.006(2) 0.0142(19) 0.003(2)
    C5 0.0692(19) 0.0608(19) 0.066(2) -0.0120(18) -0.0054(17) 0.0082(17)
    C6 0.090(2) 0.080(2) 0.075(2) -0.018(2) -0.0100(19) 0.018(2)
    C7 0.103(3) 0.074(2) 0.090(3) -0.009(2) -0.025(2) 0.022(2)
    C8 0.087(3) 0.066(2) 0.108(3) 0.007(2) -0.019(2) 0.011(2)
    C9 0.078(2) 0.066(2) 0.083(2) 0.0035(19) -0.0036(18) 0.0010(19)
    C10 0.066(2) 0.0596(18) 0.067(2) -0.0090(18) -0.0052(16) 0.0030(17)
    C11 0.0660(18) 0.068(2) 0.0585(18) -0.0007(17) -0.0009(16) 0.0039(16)
    C12 0.067(2) 0.084(2) 0.069(2) 0.0045(18) 0.0007(17) 0.0070(19)
    C13 0.066(2) 0.070(2) 0.067(2) 0.0021(18) 0.0031(17) 0.0026(17)
    C14 0.0637(19) 0.072(2) 0.0515(17) 0.0081(18) 0.0028(15) -0.0037(16)
    C15 0.066(2) 0.092(2) 0.073(2) -0.004(2) 0.0071(18) -0.0024(19)
    C16 0.061(2) 0.117(3) 0.086(3) -0.003(2) -0.001(2) -0.020(3)
    C17 0.073(2) 0.117(3) 0.073(2) 0.023(2) -0.0098(19) -0.019(2)
    C18 0.077(2) 0.084(2) 0.0556(19) 0.019(2) -0.0035(17) -0.0137(19)
    C19 0.0624(19) 0.070(2) 0.0515(17) 0.0114(18) -0.0002(15) -0.0110(16)
    C20 0.114(3) 0.088(3) 0.068(2) 0.030(3) -0.008(2) -0.002(2)
    C21 0.133(4) 0.073(3) 0.092(3) 0.016(3) 0.004(3) 0.007(2)
    C22 0.105(3) 0.076(2) 0.088(3) 0.004(2) 0.005(2) 0.007(2)
    C23 0.077(2) 0.075(2) 0.062(2) 0.0064(19) 0.0006(16) -0.0081(18)
_geom_special_details
;
All e.s.d.'s (except the e.s.d. in the dihedral angle between two l.s. planes)
are estimated using the full covariance matrix. The cell e.s.d.'s are taken
into account individually in the estimation of e.s.d.'s in distances, angles
and torsion angles; correlations between e.s.d.'s in cell parameters are only
used when they are defined by crystal symmetry. An approximate (isotropic)
treatment of cell e.s.d.'s is used for estimating e.s.d.'s involving l.s.
planes.
;
loop_
    _geom_bond_atom_site_label_1
    _geom_bond_atom_site_label_2
    _geom_bond_site_symmetry_2
    _geom_bond_distance
    _geom_bond_publ_flag
    O C13 . 1.238(3) ?
    N C12 . 1.337(3) ?
    N C5 . 1.389(4) ?
    N C4 . 1.452(4) ?
    C1 C2 . 1.425(5) ?
    C1 H1A . 0.9600 ?
    C1 H1B . 0.9600 ?
    C1 H1C . 0.9600 ?
    C2 C3 . 1.545(5) ?
    C2 H2A . 0.9700 ?
    C2 H2B . 0.9700 ?
    C3 C4 . 1.494(5) ?
    C3 H3A . 0.9700 ?
    C3 H3B . 0.9700 ?
    C4 H4A . 0.9700 ?
    C4 H4B . 0.9700 ?
    C5 C6 . 1.391(4) ?
    C5 C10 . 1.402(4) ?
    C6 C7 . 1.360(4) ?
    C6 H6A . 0.9300 ?
    C7 C8 . 1.388(5) ?
    C7 H7A . 0.9300 ?
    C8 C9 . 1.381(4) ?
    C8 H8A . 0.9300 ?
    C9 C10 . 1.397(4) ?
    C9 H9A . 0.9300 ?
    C10 C11 . 1.439(4) ?
    C11 C12 . 1.373(4) ?
    C11 C13 . 1.440(4) ?
    C12 H12A . 0.9300 ?
    C13 C14 . 1.494(4) ?
    C14 C15 . 1.361(4) ?
    C14 C19 . 1.412(4) ?
    C15 C16 . 1.402(5) ?
    C15 H15A . 0.9300 ?
    C16 C17 . 1.360(5) ?
    C16 H16A . 0.9300 ?
    C17 C18 . 1.412(5) ?
    C17 H17A . 0.9300 ?
    C18 C20 . 1.410(5) ?
    C18 C19 . 1.418(4) ?
    C19 C23 . 1.420(4) ?
    C20 C21 . 1.356(5) ?
    C20 H20A . 0.9300 ?
    C21 C22 . 1.370(5) ?
    C21 H21A . 0.9300 ?
    C22 C23 . 1.355(4) ?
    C22 H22A . 0.9300 ?
    C23 H23A . 0.9300 ?
loop_
    _geom_angle_atom_site_label_1
    _geom_angle_atom_site_label_2
    _geom_angle_atom_site_label_3
    _geom_angle_site_symmetry_1
    _geom_angle_site_symmetry_3
    _geom_angle
    _geom_angle_publ_flag
    C12 N C5 . . 108.0(3) ?
    C12 N C4 . . 126.1(3) ?
    C5 N C4 . . 125.7(3) ?
    C2 C1 H1A . . 109.5 ?
    C2 C1 H1B . . 109.5 ?
    H1A C1 H1B . . 109.5 ?
    C2 C1 H1C . . 109.5 ?
    H1A C1 H1C . . 109.5 ?
    H1B C1 H1C . . 109.5 ?
    C1 C2 C3 . . 114.6(4) ?
    C1 C2 H2A . . 108.6 ?
    C3 C2 H2A . . 108.6 ?
    C1 C2 H2B . . 108.6 ?
    C3 C2 H2B . . 108.6 ?
    H2A C2 H2B . . 107.6 ?
    C4 C3 C2 . . 108.3(3) ?
    C4 C3 H3A . . 110.0 ?
    C2 C3 H3A . . 110.0 ?
    C4 C3 H3B . . 110.0 ?
    C2 C3 H3B . . 110.0 ?
    H3A C3 H3B . . 108.4 ?
    N C4 C3 . . 112.5(3) ?
    N C4 H4A . . 109.1 ?
    C3 C4 H4A . . 109.1 ?
    N C4 H4B . . 109.1 ?
    C3 C4 H4B . . 109.1 ?
    H4A C4 H4B . . 107.8 ?
    N C5 C6 . . 129.1(3) ?
    N C5 C10 . . 108.4(3) ?
    C6 C5 C10 . . 122.5(3) ?
    C7 C6 C5 . . 117.5(3) ?
    C7 C6 H6A . . 121.2 ?
    C5 C6 H6A . . 121.2 ?
    C6 C7 C8 . . 121.4(4) ?
    C6 C7 H7A . . 119.3 ?
    C8 C7 H7A . . 119.3 ?
    C9 C8 C7 . . 121.4(4) ?
    C9 C8 H8A . . 119.3 ?
    C7 C8 H8A . . 119.3 ?
    C8 C9 C10 . . 118.6(3) ?
    C8 C9 H9A . . 120.7 ?
    C10 C9 H9A . . 120.7 ?
    C9 C10 C5 . . 118.6(3) ?
    C9 C10 C11 . . 135.2(3) ?
    C5 C10 C11 . . 106.2(3) ?
    C12 C11 C10 . . 105.9(3) ?
    C12 C11 C13 . . 126.2(3) ?
    C10 C11 C13 . . 127.8(3) ?
    N C12 C11 . . 111.6(3) ?
    N C12 H12A . . 124.2 ?
    C11 C12 H12A . . 124.2 ?
    O C13 C11 . . 121.4(3) ?
    O C13 C14 . . 119.5(3) ?
    C11 C13 C14 . . 119.1(3) ?
    C15 C14 C19 . . 119.5(3) ?
    C15 C14 C13 . . 119.8(3) ?
    C19 C14 C13 . . 120.5(3) ?
    C14 C15 C16 . . 121.6(3) ?
    C14 C15 H15A . . 119.2 ?
    C16 C15 H15A . . 119.2 ?
    C17 C16 C15 . . 119.3(3) ?
    C17 C16 H16A . . 120.4 ?
    C15 C16 H16A . . 120.4 ?
    C16 C17 C18 . . 121.8(3) ?
    C16 C17 H17A . . 119.1 ?
    C18 C17 H17A . . 119.1 ?
    C20 C18 C17 . . 123.0(4) ?
    C20 C18 C19 . . 119.3(3) ?
    C17 C18 C19 . . 117.7(3) ?
    C14 C19 C18 . . 120.0(3) ?
    C14 C19 C23 . . 122.9(3) ?
    C18 C19 C23 . . 117.0(3) ?
    C21 C20 C18 . . 120.5(4) ?
    C21 C20 H20A . . 119.7 ?
    C18 C20 H20A . . 119.7 ?
    C20 C21 C22 . . 121.0(4) ?
    C20 C21 H21A . . 119.5 ?
    C22 C21 H21A . . 119.5 ?
    C23 C22 C21 . . 120.4(4) ?
    C23 C22 H22A . . 119.8 ?
    C21 C22 H22A . . 119.8 ?
    C22 C23 C19 . . 121.6(3) ?
    C22 C23 H23A . . 119.2 ?
    C19 C23 H23A . . 119.2 ?
loop_
    _geom_torsion_atom_site_label_1
    _geom_torsion_atom_site_label_2
    _geom_torsion_atom_site_label_3
    _geom_torsion_atom_site_label_4
    _geom_torsion_site_symmetry_1
    _geom_torsion_site_symmetry_2
    _geom_torsion_site_symmetry_3
    _geom_torsion_site_symmetry_4
    _geom_torsion
    _geom_torsion_publ_flag
    C1 C2 C3 C4 . . . . -166.9(4) ?
    C12 N C4 C3 . . . . 98.8(4) ?
    C5 N C4 C3 . . . . -76.0(4) ?
    C2 C3 C4 N . . . . 179.4(3) ?
    C12 N C5 C6 . . . . 177.7(3) ?
    C4 N C5 C6 . . . . -6.7(5) ?
    C12 N C5 C10 . . . . -0.7(3) ?
    C4 N C5 C10 . . . . 174.9(3) ?
    N C5 C6 C7 . . . . -179.3(3) ?
    C10 C5 C6 C7 . . . . -1.1(5) ?
    C5 C6 C7 C8 . . . . 0.5(5) ?
    C6 C7 C8 C9 . . . . 0.1(5) ?
    C7 C8 C9 C10 . . . . -0.1(5) ?
    C8 C9 C10 C5 . . . . -0.6(4) ?
    C8 C9 C10 C11 . . . . 178.5(3) ?
    N C5 C10 C9 . . . . 179.7(2) ?
    C6 C5 C10 C9 . . . . 1.2(4) ?
    N C5 C10 C11 . . . . 0.4(3) ?
    C6 C5 C10 C11 . . . . -178.1(3) ?
    C9 C10 C11 C12 . . . . -179.1(3) ?
    C5 C10 C11 C12 . . . . 0.0(3) ?
    C9 C10 C11 C13 . . . . 4.4(6) ?
    C5 C10 C11 C13 . . . . -176.5(3) ?
    C5 N C12 C11 . . . . 0.7(4) ?
    C4 N C12 C11 . . . . -174.9(3) ?
    C10 C11 C12 N . . . . -0.5(4) ?
    C13 C11 C12 N . . . . 176.1(3) ?
    C12 C11 C13 O . . . . -164.0(3) ?
    C10 C11 C13 O . . . . 11.9(5) ?
    C12 C11 C13 C14 . . . . 18.0(5) ?
    C10 C11 C13 C14 . . . . -166.2(3) ?
    O C13 C14 C15 . . . . -120.9(3) ?
    C11 C13 C14 C15 . . . . 57.2(4) ?
    O C13 C14 C19 . . . . 54.4(4) ?
    C11 C13 C14 C19 . . . . -127.5(3) ?
    C19 C14 C15 C16 . . . . -2.8(5) ?
    C13 C14 C15 C16 . . . . 172.5(3) ?
    C14 C15 C16 C17 . . . . 1.3(5) ?
    C15 C16 C17 C18 . . . . 1.5(5) ?
    C16 C17 C18 C20 . . . . 179.0(3) ?
    C16 C17 C18 C19 . . . . -2.6(5) ?
    C15 C14 C19 C18 . . . . 1.5(4) ?
    C13 C14 C19 C18 . . . . -173.7(3) ?
    C15 C14 C19 C23 . . . . -176.7(3) ?
    C13 C14 C19 C23 . . . . 8.1(4) ?
    C20 C18 C19 C14 . . . . 179.5(3) ?
    C17 C18 C19 C14 . . . . 1.1(4) ?
    C20 C18 C19 C23 . . . . -2.2(4) ?
    C17 C18 C19 C23 . . . . 179.4(3) ?
    C17 C18 C20 C21 . . . . -179.1(3) ?
    C19 C18 C20 C21 . . . . 2.5(5) ?
    C18 C20 C21 C22 . . . . -0.9(6) ?
    C20 C21 C22 C23 . . . . -1.1(6) ?
    C21 C22 C23 C19 . . . . 1.3(5) ?
    C14 C19 C23 C22 . . . . 178.6(3) ?
    C18 C19 C23 C22 . . . . 0.3(4) ?
loop_
    _geom_hbond_atom_site_label_D
    _geom_hbond_atom_site_label_H
    _geom_hbond_atom_site_label_A
    _geom_hbond_distance_DH
    _geom_hbond_distance_HA
    _geom_hbond_distance_DA
    _geom_hbond_angle_DHA
    _geom_hbond_publ_flag
    C23 H23A O 0.93 2.55 3.057(4) 115 ?
data_global
_journal_date_recd_electronic     2011-04-25
_journal_date_accepted     2011-05-03
_journal_name_full     'Acta Crystallographica, Section E'
_journal_year     2011
_journal_volume     67
_journal_issue      6
_journal_page_first     o1349
_journal_page_last     o1349
_journal_paper_category     QO
_journal_coeditor_code     PV2412
_publ_contact_author_name     'Sun Hong-shun'
_publ_contact_author_address
;
Department of Applied Chemistry
Nanjing College of Chemical Technology
Geguan Road No.265 Nanjing
Nanjing 210048
People's Republic of China
;
_publ_contact_author_email     njutshs@126.com
_publ_contact_author_fax     '86 25 58370621'
_publ_contact_author_phone     '86 25 58370534'
_publ_section_title
;
1-Butyl-3-(1-naphthoyl)-1<i>H</i>-indole
;
loop_
    _publ_author_name
    _publ_author_address
    'Xu, Hong'
;
Department of Chemical Engineering
Nanjing College of Chemical Technology
Geguan Road No. 265 Nanjing
Nanjing 210048
People's Republic of China
;
    'Sun, Hong-shun'
;
Department of Applied Chemistry
Nanjing College of Chemical Technology
Geguan Road No. 265 Nanjing
Nanjing 210048
People's Republic of China
;
    'Luo, Feng-mao'
;
Nanjing Xiansheng Dongyuan Pharmaceutic Company Limited
Xinglong Road No. 8 Nanjing
Nanjing 211800
People's Republic of China
;
    'Ding, Jian-qing'
;
Nanjing Sanhome Pharmaceutical Company Limited
Huizhong Road No. 9 Nanjing
Nanjing 210038
People's Republic of China
;
