# Supplementary material for: 1-Butyl-3-(1-naphtho­yl)-1H-indole
Source: Acta Crystallogr Sect E Struct Rep Online. 2011 May 7;67(Pt 6):o1349. doi: 10.1107/S1600536811016631 (PMC3120386; doi:10.1107/S1600536811016631)
Supplement: Supplementary file 2 [file e-67-o1349-Isup2.hkl]

# 
# h,k,l, Fc-squared, Fo-squared, sigma(Fo-squared) and status flag 
# 
data_I
_shelx_title ' X in Pbca' 
_shelx_refln_list_code          4 
_shelx_F_calc_maximum      252.98 
_exptl_crystal_F_000      1392.00 
_reflns_d_resolution_high  0.8280 
 
loop_ 
 _symmetry_equiv_pos_as_xyz 
 'x, y, z' 
 '-x+1/2, -y, z+1/2' 
 '-x, y+1/2, -z+1/2' 
 'x+1/2, -y+1/2, -z' 
 '-x, -y, -z' 
 'x-1/2, y, -z-1/2' 
 'x, -y-1/2, z-1/2' 
 '-x-1/2, y-1/2, z' 
 
_cell_length_a    11.7990 
_cell_length_b    11.5290 
_cell_length_c    26.2200 
_cell_angle_alpha  90.000 
_cell_angle_beta   90.000 
_cell_angle_gamma  90.000 
 
_shelx_F_squared_multiplier     1.000 
 
loop_ 
 _refln_index_h 
 _refln_index_k 
 _refln_index_l 
 _refln_F_squared_calc 
 _refln_F_squared_meas 
 _refln_F_squared_sigma 
 _refln_observed_status 
   2   0   0    63999.39    63598.09    499.19 o 
   4   0   0      896.84     1015.43     19.28 o 
   6   0   0      539.62      524.39     19.09 o 
   8   0   0      611.12      662.02     26.60 o 
  10   0   0      629.49      579.99     31.73 o 
  12   0   0       17.52        5.61     20.13 o 
  14   0   0       91.57       50.45     23.55 o 
   2   1   0     9733.40     9758.46    181.86 o 
   4   1   0       51.14       41.94      7.01 o 
   6   1   0      159.19      143.70     13.61 o 
   8   1   0      316.48      378.63     20.77 o 
  10   1   0      665.74      681.88     35.34 o 
  12   1   0      271.07      260.21     28.21 o 
  14   1   0        7.41       27.40     17.51 o 
   0   2   0     1045.83     1059.06     14.24 o 
   2   2   0      336.33      421.69     11.63 o 
   4   2   0     7911.77     8008.09     55.88 o 
   6   2   0      275.56      340.55     16.28 o 
   8   2   0        1.51       12.39     12.39 o 
  10   2   0      595.12      586.12     32.06 o 
  12   2   0       73.88       49.07     22.05 o 
  14   2   0        3.60        1.12     16.71 o 
   2   3   0    14103.42    13199.70    265.68 o 
   4   3   0       27.10       34.07      8.92 o 
   6   3   0      205.97      181.93     14.65 o 
   8   3   0       10.53       11.47     12.93 o 
  10   3   0      333.88      277.78     25.51 o 
  12   3   0       14.18       15.48     19.11 o 
   0   4   0     7658.13     7348.24     50.43 o 
   2   4   0     1488.65     1622.31     25.38 o 
   4   4   0     2408.02     2372.22     35.20 o 
   6   4   0      404.92      405.70     19.48 o 
   8   4   0       14.86       12.77     13.95 o 
  10   4   0       67.91       96.55     21.13 o 
  12   4   0       31.28       22.09     19.30 o 
   2   5   0      230.16      222.09     12.48 o 
   4   5   0      844.03      841.24     23.98 o 
   6   5   0     1174.84     1258.94     33.80 o 
   8   5   0        2.81       15.80     15.80 o 
  10   5   0      126.92      125.59     21.62 o 
  12   5   0       19.77        8.73     18.02 o 
   0   6   0     7242.66     7568.37     63.23 o 
   2   6   0      539.26      528.06     19.33 o 
   4   6   0       88.70       70.43     11.79 o 
   6   6   0      484.12      436.14     23.56 o 
   8   6   0       18.54        7.99     16.48 o 
  10   6   0        0.23       15.38     19.21 o 
  12   6   0        4.94        3.22     18.27 o 
   2   7   0      221.97      187.20     15.67 o 
   4   7   0        0.14        3.38     12.26 o 
   6   7   0      543.68      501.61     27.44 o 
   8   7   0        9.31        7.52     15.53 o 
  10   7   0       11.51       19.07     19.07 o 
  12   7   0       38.90       27.18     17.95 o 
   0   8   0       16.97       14.94     11.80 o 
   2   8   0      102.65      102.44     15.16 o 
   4   8   0      176.39      163.21     18.28 o 
   6   8   0       22.85       30.44     17.50 o 
   8   8   0        1.35        3.91     16.58 o 
  10   8   0       35.61       55.25     18.21 o 
   2   9   0       16.79        9.51     13.21 o 
   4   9   0       73.33       50.21     18.25 o 
   6   9   0        3.28        0.00     17.92 o 
   8   9   0       72.67       63.60     20.90 o 
  10   9   0       11.60       12.33     17.46 o 
   0  10   0       89.32       83.05     16.12 o 
   2  10   0       99.17       89.28     19.14 o 
   4  10   0      488.44      382.06     28.81 o 
   6  10   0      193.75      124.39     22.71 o 
   8  10   0       13.40        8.27     17.80 o 
   2  11   0       59.88       78.89     16.71 o 
   4  11   0       61.22      107.09     20.33 o 
   6  11   0      163.37      178.70     24.89 o 
   8  11   0        0.74       17.72     17.72 o 
   0  12   0      130.88      159.91     21.63 o 
   2  12   0       22.38       22.39     17.97 o 
   4  12   0       18.52       13.34     19.06 o 
   6  12   0        0.99       13.35     16.76 o 
   2  13   0       43.25       36.43     18.41 o 
   4  13   0        9.47       17.44     17.44 o 
   1   1   1    14259.92    14508.35    338.53 o 
   2   1   1     6138.75     5076.67    170.05 o 
   3   1   1     6328.86     5894.00    198.08 o 
   4   1   1      348.45      332.51      8.60 o 
   5   1   1       46.57       45.55      7.15 o 
   6   1   1      967.46     1009.29     18.01 o 
   7   1   1       67.75       55.33      9.47 o 
   8   1   1        0.00        0.68      8.58 o 
   9   1   1      193.24      192.59     14.15 o 
  10   1   1      297.49      329.64     19.70 o 
  11   1   1       40.52       27.03     14.82 o 
  12   1   1       56.37       74.88     14.42 o 
  13   1   1        0.62       10.74     13.58 o 
  14   1   1        5.69        7.39     22.18 o 
   0   2   1     8816.72     8630.00    789.09 o 
   1   2   1      296.36      243.28     14.95 o 
   2   2   1    42363.84    43451.23   1413.17 o 
   3   2   1     1004.43      907.49     12.31 o 
   4   2   1       40.48       56.63      6.20 o 
   5   2   1       76.39       57.86      7.27 o 
   6   2   1     1717.98     1884.02     24.56 o 
   7   2   1       23.08       21.68     10.64 o 
   8   2   1      187.53      199.85     12.60 o 
   9   2   1      259.45      277.75     16.00 o 
  10   2   1        0.04        1.51     13.47 o 
  11   2   1      487.66      501.38     23.62 o 
  12   2   1       25.08       28.18     15.09 o 
  13   2   1        0.72        5.20     12.41 o 
  14   2   1        9.43        8.31     12.81 o 
   1   3   1    16674.79    16382.19    554.54 o 
   2   3   1       17.50       21.70      4.83 o 
   3   3   1      504.30      493.53     21.52 o 
   4   3   1      383.40      360.20     16.21 o 
   5   3   1     1226.65     1231.08     33.05 o 
   6   3   1        0.03        3.73      7.06 o 
   7   3   1        5.88       15.12      8.13 o 
   8   3   1       21.92       12.95      9.25 o 
   9   3   1       88.25       75.20     12.46 o 
  10   3   1      609.16      616.83     22.89 o 
  11   3   1      131.89      112.29     22.98 o 
  12   3   1       26.54        8.08     14.38 o 
  13   3   1        0.53       35.42     23.97 o 
   0   4   1     3195.53     3499.00    140.45 o 
   1   4   1      799.03      803.65     12.65 o 
   2   4   1     2032.48     1982.38     19.96 o 
   3   4   1      388.23      450.80     11.22 o 
   4   4   1       22.74       34.28      7.21 o 
   5   4   1       10.46        3.21      7.53 o 
   6   4   1        2.11        9.40      9.40 o 
   7   4   1      279.28      314.48     13.88 o 
   8   4   1      135.44      111.49     11.74 o 
   9   4   1        4.89       12.18     12.03 o 
  10   4   1       39.98       17.80     24.56 o 
  11   4   1        7.75        1.32     12.25 o 
  12   4   1       62.72       57.96     13.78 o 
  13   4   1        0.36        1.07     12.02 o 
   1   5   1     1456.22     1583.80     55.30 o 
   2   5   1      102.39      118.29      7.96 o 
   3   5   1       93.51       85.89      9.60 o 
   4   5   1      223.26      201.93     10.46 o 
   5   5   1       29.47       44.33     11.21 o 
   6   5   1      502.53      552.03     16.96 o 
   7   5   1      273.56      229.94     13.62 o 
   8   5   1      159.17      176.82     13.72 o 
   9   5   1       74.48      125.76     34.75 o 
  10   5   1       34.31       61.05     12.69 o 
  11   5   1        4.53       12.76     12.76 o 
  12   5   1        3.39       10.96     12.56 o 
  13   5   1        0.02        4.52     11.58 o 
   0   6   1      454.29      422.45     12.83 o 
   1   6   1       21.65       35.60     14.88 o 
   2   6   1     1131.51     1207.25     44.20 o 
   3   6   1        0.45        3.30      6.48 o 
   4   6   1      481.25      464.71     14.98 o 
   5   6   1      245.68      228.03     12.04 o 
   6   6   1        0.46        3.51      9.18 o 
   7   6   1       25.89       26.20     11.35 o 
   8   6   1        6.87        7.28     10.29 o 
   9   6   1       29.77       30.79     11.71 o 
  10   6   1       20.12       12.98     13.13 o 
  11   6   1        6.19       22.49     11.51 o 
  12   6   1        4.76        4.86     14.45 o 
   1   7   1       53.71       73.82      9.03 o 
   2   7   1      142.44      149.83     10.50 o 
   3   7   1        2.54        5.11      7.96 o 
   4   7   1        5.04        1.22      8.27 o 
   5   7   1      133.67      159.41     12.18 o 
   6   7   1       83.81       74.59     15.99 o 
   7   7   1       10.33       13.70     11.41 o 
   8   7   1        0.59        9.81     13.57 o 
   9   7   1        0.57       12.94     11.84 o 
  10   7   1        5.71        9.94     12.52 o 
  11   7   1        1.58        8.34     11.43 o 
  12   7   1        2.31        0.38     28.23 o 
   0   8   1      470.85      500.92     27.86 o 
   1   8   1       12.34       12.75      8.94 o 
   2   8   1      139.26      168.25     13.00 o 
   3   8   1      184.02      186.21     12.82 o 
   4   8   1       20.14       24.08     10.15 o 
   5   8   1      316.80      341.39     26.95 o 
   6   8   1        0.83        4.20     21.37 o 
   7   8   1       84.71      105.23     14.31 o 
   8   8   1       15.54        9.06     11.50 o 
   9   8   1       10.32       13.64     13.92 o 
  10   8   1        1.30       10.74     12.92 o 
  11   8   1        5.36        7.59     15.65 o 
   1   9   1       34.67       31.29     19.03 o 
   2   9   1      156.08      151.52     13.20 o 
   3   9   1      199.10      199.65     14.58 o 
   4   9   1       29.10        6.41     13.28 o 
   5   9   1      838.07      905.86     25.78 o 
   6   9   1        0.10       17.59     35.14 o 
   7   9   1       43.82       25.38     13.82 o 
   8   9   1        1.10       24.37     11.84 o 
   9   9   1       21.37       20.89     19.13 o 
  10   9   1       13.43       35.54     11.83 o 
   0  10   1        5.99       27.23     10.39 o 
   1  10   1        0.67       10.35     10.61 o 
   2  10   1        0.62        9.09     11.33 o 
   3  10   1        1.04       34.98     13.16 o 
   4  10   1       13.35        9.42     13.01 o 
   5  10   1        6.18        9.89     13.11 o 
   6  10   1        4.24       20.69     18.86 o 
   7  10   1       78.49       77.57     13.69 o 
   8  10   1        0.43       11.36     11.82 o 
   9  10   1        1.03        0.64     11.84 o 
   1  11   1       27.04       29.87     12.23 o 
   2  11   1       11.60        7.96     12.22 o 
   3  11   1       17.05        2.46     12.70 o 
   4  11   1        9.07        6.33     13.34 o 
   5  11   1       86.52       98.66     15.06 o 
   6  11   1        0.00        9.07     33.93 o 
   7  11   1       41.62       49.81     35.60 o 
   8  11   1        9.00        7.17     12.81 o 
   0  12   1        6.90       15.86     14.25 o 
   1  12   1        1.28        5.00     12.60 o 
   2  12   1       20.66       25.04     26.19 o 
   3  12   1        1.25       12.82     12.43 o 
   4  12   1        4.11        3.45     13.95 o 
   5  12   1       32.12       38.47     12.62 o 
   6  12   1       13.48       13.86     13.97 o 
   7  12   1       11.23        8.76     12.75 o 
   1  13   1       11.08        7.45     11.61 o 
   2  13   1        4.33        4.70     12.44 o 
   3  13   1        2.28        7.79     12.24 o 
   4  13   1        4.52        4.37     12.55 o 
   0   0   2     8404.55     8341.03     75.32 o 
   1   0   2      317.00      292.83     10.48 o 
   2   0   2     1257.68     1083.29     16.52 o 
   3   0   2    17681.86    17123.45    202.10 o 
   4   0   2     2921.71     2826.08     22.48 o 
   5   0   2        0.01        1.34      5.40 o 
   6   0   2      174.84      183.94     20.10 o 
   7   0   2       91.75      109.54     11.15 o 
   8   0   2      441.40      455.65     15.72 o 
   9   0   2       39.28       12.16     10.54 o 
  10   0   2       69.82       79.51     12.98 o 
  11   0   2      447.98      411.72     19.81 o 
  12   0   2        1.54        8.46     12.52 o 
  13   0   2        5.26        3.17     16.39 o 
  14   0   2       14.04        0.14     12.42 o 
   1   1   2      234.77      244.42      4.84 o 
   2   1   2    13651.20    13075.04    161.44 o 
   3   1   2      693.49      852.82     11.40 o 
   4   1   2      161.18      133.50     10.92 o 
   5   1   2     1374.20     1194.06     16.94 o 
   6   1   2      201.48      231.07     12.35 o 
   7   1   2       93.08       99.04      9.14 o 
   8   1   2      441.59      491.67     16.06 o 
   9   1   2      162.34      172.46     15.88 o 
  10   1   2       56.96       49.96     12.95 o 
  11   1   2       63.48       59.09     22.00 o 
  12   1   2       27.55       44.60     13.63 o 
  13   1   2        1.51       17.96     18.02 o 
  14   1   2       32.31       23.88     13.48 o 
   0   2   2    40213.17    40533.02   1811.93 o 
   1   2   2     1354.82     1462.75     22.63 o 
   2   2   2      676.64      655.71     13.15 o 
   3   2   2     2109.72     2115.43     18.34 o 
   4   2   2      557.39      574.97     15.73 o 
   5   2   2       14.44       33.59      6.44 o 
   6   2   2      298.20      295.10     13.18 o 
   7   2   2      576.73      551.69     15.45 o 
   8   2   2       10.60       26.16     12.18 o 
   9   2   2        0.62       13.47     10.33 o 
  10   2   2      209.80      207.39     16.95 o 
  11   2   2       18.21       12.06     22.54 o 
  12   2   2        2.19        3.33     12.97 o 
  13   2   2        2.99       22.16     11.98 o 
  14   2   2       10.57       15.72     15.27 o 
   1   3   2       10.88       15.02      4.79 o 
   2   3   2     9205.06     9204.58    121.24 o 
   3   3   2     1429.23     1375.56     16.55 o 
   4   3   2     4966.32     4731.10     32.27 o 
   5   3   2     1323.10     1233.79     19.06 o 
   6   3   2        0.20        4.23      6.88 o 
   7   3   2        0.57       14.04     14.04 o 
   8   3   2        5.75       12.54      8.85 o 
   9   3   2        7.10       10.46     10.46 o 
  10   3   2        1.28        9.19     12.19 o 
  11   3   2       13.69       22.84     13.21 o 
  12   3   2        1.56        0.60     13.30 o 
  13   3   2        5.16       19.36     12.44 o 
   0   4   2     5066.45     4632.98    182.36 o 
   1   4   2      485.81      425.33      9.71 o 
   2   4   2      111.81       88.45      6.37 o 
   3   4   2      363.81      371.79     20.59 o 
   4   4   2     6977.98     7242.84     43.20 o 
   5   4   2       11.78        3.32      7.12 o 
   6   4   2      181.63      166.82     11.94 o 
   7   4   2        1.78       22.09     16.73 o 
   8   4   2        0.64        1.17      9.04 o 
   9   4   2      298.18      285.55     16.25 o 
  10   4   2        3.74        3.64     15.55 o 
  11   4   2      122.80      116.43     15.14 o 
  12   4   2       16.60       25.90     12.75 o 
  13   4   2        3.10        9.70     11.87 o 
   1   5   2     2414.41     2523.19     24.01 o 
   2   5   2      455.25      457.92     11.71 o 
   3   5   2       31.44       38.67      7.17 o 
   4   5   2      895.23      860.37     17.54 o 
   5   5   2      225.67      233.19     11.58 o 
   6   5   2        0.01       15.63      7.67 o 
   7   5   2       32.42       37.39     10.25 o 
   8   5   2       28.33       27.77     10.90 o 
   9   5   2        0.14        0.56     10.82 o 
  10   5   2        1.41        8.07     29.93 o 
  11   5   2       25.37        9.45     13.03 o 
  12   5   2       11.28        0.49     24.79 o 
  13   5   2        4.33        0.40     24.93 o 
   0   6   2      189.37      177.24      9.55 o 
   1   6   2      634.12      662.77     15.51 o 
   2   6   2      231.02      238.24     23.54 o 
   3   6   2      114.52       96.24      8.99 o 
   4   6   2     1096.67     1216.33     31.86 o 
   5   6   2      619.27      555.17     24.51 o 
   6   6   2       70.45       90.63     12.77 o 
   7   6   2      114.00       72.19     11.63 o 
   8   6   2       10.74       25.35     11.49 o 
   9   6   2       38.84       46.61     13.22 o 
  10   6   2        0.04       23.93     28.03 o 
  11   6   2       54.18       43.08     14.27 o 
  12   6   2        1.78       12.35     12.35 o 
   1   7   2      265.85      324.35     12.35 o 
   2   7   2       18.35       29.97     18.48 o 
   3   7   2      407.17      416.25     14.16 o 
   4   7   2       44.46       50.78      9.89 o 
   5   7   2       20.70       17.89      9.91 o 
   6   7   2       55.02       27.66     12.50 o 
   7   7   2      285.42      287.00     26.47 o 
   8   7   2        0.01        6.15     11.54 o 
   9   7   2      229.50      197.13     15.46 o 
  10   7   2        4.90       21.49     29.62 o 
  11   7   2        3.14        1.21     35.45 o 
  12   7   2        8.21        2.48     11.47 o 
   0   8   2      469.81      483.27     15.72 o 
   1   8   2      565.21      599.84     17.02 o 
   2   8   2       21.92       45.99     11.58 o 
   3   8   2       16.83       21.07      9.08 o 
   4   8   2       93.58       76.53     17.41 o 
   5   8   2       19.20       50.78     12.14 o 
   6   8   2      159.73      141.89     23.26 o 
   7   8   2       84.75      138.62     17.19 o 
   8   8   2       13.33       19.00     11.46 o 
   9   8   2        5.29        1.50     29.25 o 
  10   8   2        0.04       11.27     11.57 o 
  11   8   2        6.65       14.05     11.38 o 
   1   9   2       24.72       58.18     10.78 o 
   2   9   2        0.01        2.91     17.61 o 
   3   9   2       57.28       69.99     11.50 o 
   4   9   2       73.62       46.66     25.81 o 
   5   9   2       93.26      102.88     20.33 o 
   6   9   2       76.63       68.79     12.89 o 
   7   9   2        3.55       15.71     15.24 o 
   8   9   2       15.61        7.16     12.06 o 
   9   9   2        5.24       23.62     22.90 o 
  10   9   2        2.57       25.70     14.07 o 
   0  10   2       62.60       57.29     11.01 o 
   1  10   2       29.78       34.75     11.29 o 
   2  10   2       95.19      102.17     18.79 o 
   3  10   2        0.03        8.14     12.79 o 
   4  10   2       20.02       11.40     34.78 o 
   5  10   2       15.18       26.80     13.00 o 
   6  10   2       92.30       66.36     15.23 o 
   7  10   2        3.58        4.83     12.96 o 
   8  10   2        0.41       20.81     11.52 o 
   9  10   2        1.46        0.48     13.48 o 
   1  11   2        2.76       11.14     11.57 o 
   2  11   2       57.44       72.86     12.63 o 
   3  11   2        0.73       12.61     14.83 o 
   4  11   2        0.03       13.68     12.92 o 
   5  11   2        0.01        2.13     13.27 o 
   6  11   2       64.88       61.08     15.10 o 
   7  11   2        0.00        0.39     15.10 o 
   8  11   2       23.31       21.61     12.58 o 
   0  12   2       26.39       15.90     12.67 o 
   1  12   2       39.77       43.53     13.59 o 
   2  12   2       11.66        7.72     12.93 o 
   3  12   2        0.65        1.63     12.81 o 
   4  12   2       13.21        2.89     12.51 o 
   5  12   2        0.07       13.53     13.53 o 
   6  12   2        9.34        5.38     11.80 o 
   7  12   2        7.67       10.12     12.47 o 
   1  13   2       21.70        3.68     13.84 o 
   2  13   2       61.08       66.13     21.18 o 
   3  13   2        0.05        4.78     11.92 o 
   4  13   2        5.56       12.45     12.45 o 
   1   1   3     2489.07     2673.27     34.11 o 
   2   1   3     1887.64     1987.99     20.60 o 
   3   1   3      553.91      693.64     13.89 o 
   4   1   3       73.17       73.95      5.82 o 
   5   1   3        0.18        9.86      9.57 o 
   6   1   3      838.65      844.49     36.74 o 
   7   1   3       65.03       63.64      8.68 o 
   8   1   3       99.61       93.86     10.83 o 
   9   1   3       30.74       24.96     11.05 o 
  10   1   3        0.80        9.75     12.66 o 
  11   1   3       67.64       44.90     12.97 o 
  12   1   3        0.23        5.15     11.52 o 
  13   1   3        2.90        0.69     12.75 o 
  14   1   3        2.37        6.32     17.97 o 
   0   2   3      284.42      358.07      7.04 o 
   1   2   3     6379.16     5974.93    139.02 o 
   2   2   3    43560.39    44629.12   1306.14 o 
   3   2   3     1020.16      873.96     26.16 o 
   4   2   3      398.59      564.83     16.55 o 
   5   2   3      120.03      113.89      8.10 o 
   6   2   3        0.29        2.97      8.40 o 
   7   2   3       42.68       55.64      8.22 o 
   8   2   3        1.14        5.70      9.29 o 
   9   2   3       47.22       53.37     10.77 o 
  10   2   3       39.03       36.94     12.96 o 
  11   2   3       66.73       92.03     14.00 o 
  12   2   3       47.61       35.47     13.19 o 
  13   2   3        7.39       12.74     11.64 o 
  14   2   3        9.69       18.45     18.24 o 
   1   3   3     2994.11     2925.86     63.69 o 
   2   3   3     8324.35     8342.17    253.88 o 
   3   3   3     1920.66     1736.29     36.63 o 
   4   3   3      159.83      165.14      8.56 o 
   5   3   3        0.11       22.60      6.51 o 
   6   3   3      349.74      348.54     12.36 o 
   7   3   3       30.82       13.64      8.13 o 
   8   3   3       32.11       16.83      9.05 o 
   9   3   3       19.17        5.49     23.17 o 
  10   3   3        0.13        2.81     11.98 o 
  11   3   3        1.47        5.36     20.55 o 
  12   3   3       36.84       30.39     14.06 o 
  13   3   3        1.29        1.08     11.65 o 
   0   4   3      311.16      298.26      9.73 o 
   1   4   3     1004.39     1014.41     45.54 o 
   2   4   3     1680.94     1574.82     18.66 o 
   3   4   3     4859.87     5123.11    155.96 o 
   4   4   3     4282.55     4485.36     41.05 o 
   5   4   3       17.82       11.94      7.50 o 
   6   4   3      194.34      209.65     11.26 o 
   7   4   3       30.31       14.92      8.42 o 
   8   4   3        1.97        4.31      9.71 o 
   9   4   3        3.18       12.94     10.93 o 
  10   4   3        0.82        4.03     16.80 o 
  11   4   3       28.91       62.45     13.30 o 
  12   4   3        6.00        8.98     12.02 o 
  13   4   3        0.54       12.32     12.32 o 
   1   5   3      168.13      156.44     18.13 o 
   2   5   3      127.02      130.60      8.01 o 
   3   5   3      835.33      891.46     16.84 o 
   4   5   3      708.40      607.85     15.62 o 
   5   5   3     1545.61     1490.44     23.66 o 
   6   5   3       57.06       98.41     10.05 o 
   7   5   3        0.59        4.70      8.78 o 
   8   5   3       60.71       97.86     11.49 o 
   9   5   3      139.86      130.03     14.12 o 
  10   5   3      148.30      131.34     15.84 o 
  11   5   3        5.98        4.23     12.20 o 
  12   5   3       12.70        7.72     13.02 o 
  13   5   3        2.01       27.49     12.03 o 
   0   6   3     1976.97     1719.80     69.60 o 
   1   6   3       23.49       19.14      6.92 o 
   2   6   3       24.36       16.93      8.87 o 
   3   6   3      450.02      413.41     13.30 o 
   4   6   3      135.50      116.00     10.75 o 
   5   6   3       12.47       25.42      9.22 o 
   6   6   3      410.50      391.91     16.22 o 
   7   6   3      140.92      163.90     13.08 o 
   8   6   3        0.70       15.49     10.95 o 
   9   6   3      176.34      183.79     15.90 o 
  10   6   3        8.27        4.89     12.94 o 
  11   6   3       31.24       27.08     12.75 o 
  12   6   3        0.00        6.66     14.29 o 
   1   7   3        3.14       15.92      7.19 o 
   2   7   3      167.13      172.57     11.23 o 
   3   7   3       32.06       43.58      8.70 o 
   4   7   3       52.45       53.24     10.20 o 
   5   7   3       43.47       55.44     12.71 o 
   6   7   3      227.87      325.93     31.84 o 
   7   7   3        0.78        8.68     21.86 o 
   8   7   3       14.16       51.02     13.05 o 
   9   7   3        1.02        9.51     12.08 o 
  10   7   3        0.35        7.24     11.57 o 
  11   7   3        1.43        4.49     11.35 o 
  12   7   3        0.01       24.41     10.83 o 
   0   8   3      376.25      325.19     32.12 o 
   1   8   3       17.45        4.31      9.91 o 
   2   8   3      138.23      114.00     10.91 o 
   3   8   3       38.19       40.89      9.85 o 
   4   8   3      106.70       92.63     13.00 o 
   5   8   3        0.54       12.20     12.20 o 
   6   8   3        7.15       17.12     12.86 o 
   7   8   3       45.69       43.13     26.27 o 
   8   8   3       75.46       95.97     32.58 o 
   9   8   3        1.97       17.94     11.76 o 
  10   8   3        0.80        3.32     12.19 o 
  11   8   3        2.10       17.23     10.63 o 
   1   9   3        0.70        2.53      9.89 o 
   2   9   3      146.74      154.56     26.06 o 
   3   9   3       29.51       11.24     11.68 o 
   4   9   3       63.05       53.91     19.08 o 
   5   9   3       88.18      106.29     21.28 o 
   6   9   3       31.63        4.71     22.82 o 
   7   9   3       10.19        3.43     19.79 o 
   8   9   3       21.85       47.01     12.85 o 
   9   9   3       73.33       62.12     13.23 o 
  10   9   3        7.12       24.52     22.44 o 
   0  10   3       61.21       90.59     11.95 o 
   1  10   3        3.03        2.04     15.04 o 
   2  10   3        0.00        8.10     11.65 o 
   3  10   3      114.38      107.82     14.97 o 
   4  10   3        1.23       14.48     12.54 o 
   5  10   3       24.53       61.53     14.13 o 
   6  10   3        9.42       12.85     14.12 o 
   7  10   3        3.13       13.45     11.85 o 
   8  10   3        7.91       11.33     12.37 o 
   9  10   3        5.09        3.24     11.90 o 
   1  11   3       74.59       65.41     19.70 o 
   2  11   3        5.79        7.40     12.48 o 
   3  11   3        7.70       13.11     12.74 o 
   4  11   3       10.35       31.88     12.82 o 
   5  11   3       26.74       20.99     16.98 o 
   6  11   3       20.46       19.25     13.65 o 
   7  11   3        0.01        3.18     12.34 o 
   8  11   3       11.52       12.81     12.81 o 
   0  12   3      120.84      164.84     15.16 o 
   1  12   3       22.32       22.07     28.63 o 
   2  12   3        5.36       11.86     11.86 o 
   3  12   3       14.53       14.73     14.73 o 
   4  12   3       11.08       14.74     22.62 o 
   5  12   3        0.55       12.54     11.86 o 
   6  12   3       14.55       51.80     12.64 o 
   7  12   3        0.51       10.48     17.57 o 
   1  13   3        1.39       13.14     13.14 o 
   2  13   3        3.33        1.15     12.46 o 
   3  13   3        8.46        6.00     20.26 o 
   4  13   3        0.52        2.90     13.78 o 
   0   0   4      810.61      772.61     23.26 o 
   1   0   4      891.01      904.85      8.80 o 
   2   0   4      882.37     1147.30     11.55 o 
   3   0   4      612.46      694.74     10.60 o 
   4   0   4     5782.58     5221.93    144.46 o 
   5   0   4     1972.48     2219.69     23.08 o 
   6   0   4     1247.42     1376.87     24.32 o 
   7   0   4      506.52      592.90     16.37 o 
   8   0   4        0.11        9.26      9.26 o 
   9   0   4      360.66      369.42     17.51 o 
  10   0   4       11.07       11.90     16.76 o 
  11   0   4       11.69       27.05     12.21 o 
  12   0   4       15.33       34.93     13.42 o 
  13   0   4       45.07       47.87     12.85 o 
  14   0   4        1.50        0.13     11.19 o 
   1   1   4      294.96      380.74     15.94 o 
   2   1   4     2049.35     1995.32     16.26 o 
   3   1   4      107.06      128.62      6.17 o 
   4   1   4      319.01      316.31      8.90 o 
   5   1   4      676.69      603.42     13.12 o 
   6   1   4      585.53      592.15     47.03 o 
   7   1   4       89.50      102.54     16.30 o 
   8   1   4      746.58      673.33     19.28 o 
   9   1   4       82.61       80.93     11.80 o 
  10   1   4       95.02       93.79     26.04 o 
  11   1   4       22.40       37.59     21.99 o 
  12   1   4        0.28        9.59     11.81 o 
  13   1   4        5.80       20.93     11.39 o 
  14   1   4       23.14       29.72     11.32 o 
   0   2   4    24642.63    24071.52    439.34 o 
   1   2   4      869.21      765.95     32.14 o 
   2   2   4    16381.44    16502.48    204.63 o 
   3   2   4       19.91       27.43      5.17 o 
   4   2   4     1778.90     1871.67     20.15 o 
   5   2   4      383.64      392.74     11.78 o 
   6   2   4        9.46        3.64      7.05 o 
   7   2   4       28.67       37.83      7.86 o 
   8   2   4      277.18      244.32     12.93 o 
   9   2   4       47.79       58.75     15.77 o 
  10   2   4      185.21      170.83     25.48 o 
  11   2   4       25.92       34.93     12.79 o 
  12   2   4        0.72        0.51     12.48 o 
  13   2   4       13.51        9.76     11.87 o 
   1   3   4      254.66      173.80      8.49 o 
   2   3   4       20.28        9.38      5.04 o 
   3   3   4      109.19       97.87      6.90 o 
   4   3   4       51.63       50.12      6.88 o 
   5   3   4     4178.25     3947.99     33.57 o 
   6   3   4       79.86      111.03      9.99 o 
   7   3   4        4.73        2.03      7.59 o 
   8   3   4      115.59      108.69     10.87 o 
   9   3   4        1.27       18.90      9.58 o 
  10   3   4       18.79       17.98     11.82 o 
  11   3   4      128.74      127.17     14.57 o 
  12   3   4       21.26       53.71     12.45 o 
  13   3   4        3.10        2.52     12.02 o 
   0   4   4       39.13       35.48      5.18 o 
   1   4   4       26.25       12.12      5.31 o 
   2   4   4       74.23       66.01      6.20 o 
   3   4   4     2323.63     2393.79     44.67 o 
   4   4   4     2882.91     2989.35     29.10 o 
   5   4   4      832.00      809.97     31.38 o 
   6   4   4       55.71       49.01     23.81 o 
   7   4   4        0.17        8.74     10.19 o 
   8   4   4      122.98      116.54     11.88 o 
   9   4   4      116.71      142.38     13.82 o 
  10   4   4        1.50       12.13     12.13 o 
  11   4   4       72.77       79.73     14.46 o 
  12   4   4       36.07       45.14     12.51 o 
  13   4   4        7.44       13.01     13.01 o 
   1   5   4       33.54       32.91      9.06 o 
   2   5   4     1248.82     1229.82     18.40 o 
   3   5   4      637.74      609.84     14.52 o 
   4   5   4      297.84      272.83     12.10 o 
   5   5   4      231.51      215.09     11.44 o 
   6   5   4        1.06        6.92      8.09 o 
   7   5   4       86.19       75.90     11.99 o 
   8   5   4       16.28       35.06     15.96 o 
   9   5   4       48.19       43.16     12.03 o 
  10   5   4        4.93       12.80     11.90 o 
  11   5   4        7.60        1.54     12.58 o 
  12   5   4       26.74       25.06     12.60 o 
  13   5   4        0.33        3.57     10.87 o 
   0   6   4      546.12      543.70     13.91 o 
   1   6   4      336.89      315.93     11.75 o 
   2   6   4      170.66      163.29      9.65 o 
   3   6   4       14.92       21.88      7.42 o 
   4   6   4     2069.76     2102.49     61.09 o 
   5   6   4     1064.64     1117.76     22.62 o 
   6   6   4      163.84      180.00     12.89 o 
   7   6   4       50.23       84.58     12.30 o 
   8   6   4        0.27       28.39     11.64 o 
   9   6   4       98.79       67.51     13.13 o 
  10   6   4       14.63        6.64     12.36 o 
  11   6   4       17.77       12.57     12.57 o 
  12   6   4       18.73       24.85     25.22 o 
   1   7   4      528.18      586.69     15.66 o 
   2   7   4      523.27      561.61     15.85 o 
   3   7   4       36.03       39.07      8.22 o 
   4   7   4       12.87       22.46      8.88 o 
   5   7   4       70.17       83.89     23.88 o 
   6   7   4       29.09       28.75     17.16 o 
   7   7   4      886.01      941.10     24.82 o 
   8   7   4       46.86       36.32     17.51 o 
   9   7   4        1.75        3.54     12.11 o 
  10   7   4        9.02       33.98     11.76 o 
  11   7   4        0.15        8.00     11.71 o 
  12   7   4        1.62       21.90     18.62 o 
   0   8   4      290.87      279.31     13.50 o 
   1   8   4       31.29       37.15     10.53 o 
   2   8   4      100.96       89.65     11.96 o 
   3   8   4      135.91      138.87     12.64 o 
   4   8   4      302.78      301.24     28.98 o 
   5   8   4      442.86      456.34     19.76 o 
   6   8   4       20.44       31.39     11.89 o 
   7   8   4       17.08       15.88     27.36 o 
   8   8   4        6.15       14.41     11.81 o 
   9   8   4       10.74       30.31     12.16 o 
  10   8   4        4.58        7.93     12.11 o 
  11   8   4       17.24        2.72     17.73 o 
   1   9   4        0.31        2.82     10.20 o 
   2   9   4      262.45      317.11     17.74 o 
   3   9   4       13.44        6.30     11.40 o 
   4   9   4        2.21        9.27     12.68 o 
   5   9   4       18.50       19.45     12.79 o 
   6   9   4      113.53      115.87     25.81 o 
   7   9   4      119.91       98.39     14.71 o 
   8   9   4        0.04       14.91     14.91 o 
   9   9   4       14.18       13.13     12.18 o 
  10   9   4        0.25       10.47     22.47 o 
   0  10   4       75.71       55.61     11.81 o 
   1  10   4       16.05       23.98     17.00 o 
   2  10   4       95.83       95.45     13.38 o 
   3  10   4       28.87       43.14     25.64 o 
   4  10   4        8.54       21.93     26.85 o 
   5  10   4        0.00        8.06     13.27 o 
   6  10   4       15.59        2.71     14.32 o 
   7  10   4       16.89       25.93     13.38 o 
   8  10   4        4.27        5.16     12.63 o 
   9  10   4        4.82        3.35     11.79 o 
   1  11   4       41.80       27.35     12.74 o 
   2  11   4       93.69       67.90     23.43 o 
   3  11   4      114.50      185.11     33.63 o 
   4  11   4        1.76        1.02     13.38 o 
   5  11   4       17.89       24.38     15.05 o 
   6  11   4       17.18       30.98     21.56 o 
   7  11   4       22.39        8.23     29.52 o 
   8  11   4       11.33        6.19     13.59 o 
   0  12   4        2.18        9.22     11.96 o 
   1  12   4       18.20        1.48     15.00 o 
   2  12   4        3.11       23.93     11.42 o 
   3  12   4       23.70       29.09     12.98 o 
   4  12   4       16.76        7.38     13.63 o 
   5  12   4       12.53        6.91     13.52 o 
   6  12   4        2.27       19.01     19.49 o 
   1  13   4        1.69       12.79     12.39 o 
   2  13   4       12.51       16.70     12.82 o 
   3  13   4        8.59       14.43     12.32 o 
   4  13   4        4.77        0.48     12.94 o 
   1   1   5     2766.30     2468.06     85.36 o 
   2   1   5     1363.59     1595.03     31.06 o 
   3   1   5      112.02      149.79      6.38 o 
   4   1   5        2.43        1.69      4.90 o 
   5   1   5      786.47      760.63     41.10 o 
   6   1   5     1088.63     1002.66     37.47 o 
   7   1   5      491.73      466.76     21.44 o 
   8   1   5       21.43       27.36      9.44 o 
   9   1   5      336.45      295.02     19.04 o 
  10   1   5      119.86      118.87     14.73 o 
  11   1   5       37.98       18.29     13.67 o 
  12   1   5        1.27       12.09     12.49 o 
  13   1   5        9.43       16.30     12.01 o 
  14   1   5        0.02        5.31     18.23 o 
   0   2   5    35080.84    34485.34    833.87 o 
   1   2   5    11777.97    11354.94    176.66 o 
   2   2   5     1795.56     1445.27     58.09 o 
   3   2   5     4032.64     4363.29    119.39 o 
   4   2   5     1386.47     1449.50     20.12 o 
   5   2   5     1035.53     1094.79     17.85 o 
   6   2   5     1549.61     1642.66     23.25 o 
   7   2   5      212.18      193.52     11.33 o 
   8   2   5       55.76       62.85      9.61 o 
   9   2   5        2.09        1.84     13.50 o 
  10   2   5       47.11       64.52     12.15 o 
  11   2   5       82.04       94.15     13.67 o 
  12   2   5       43.55       65.05     13.08 o 
  13   2   5       18.27       38.13     11.13 o 
   1   3   5        0.02        3.93      4.44 o 
   2   3   5      748.46      874.19     13.42 o 
   3   3   5     3595.41     3518.54     82.58 o 
   4   3   5      208.90      206.84      9.23 o 
   5   3   5       44.61       41.89      7.88 o 
   6   3   5      529.14      569.29     23.54 o 
   7   3   5        1.32        9.71      7.78 o 
   8   3   5      156.23      163.42     17.37 o 
   9   3   5        2.59        9.12     20.33 o 
  10   3   5       18.07        9.70     12.94 o 
  11   3   5        0.93        5.73     20.30 o 
  12   3   5       13.42       15.01     22.52 o 
  13   3   5        4.83       27.21     11.08 o 
   0   4   5        0.06        4.08      5.09 o 
   1   4   5     1124.48     1130.02     15.97 o 
   2   4   5     3024.92     2729.64     77.12 o 
   3   4   5     1645.13     1635.86     20.85 o 
   4   4   5      877.21      818.86     23.69 o 
   5   4   5        3.12        3.64      7.17 o 
   6   4   5       45.14       54.67      8.91 o 
   7   4   5       92.02      106.20     21.66 o 
   8   4   5      309.18      342.25     31.82 o 
   9   4   5        0.68        2.59     10.60 o 
  10   4   5       76.97      104.14     13.72 o 
  11   4   5        4.09        1.06     15.69 o 
  12   4   5       28.99       26.58     12.97 o 
  13   4   5       25.12       33.53     11.69 o 
   1   5   5      311.64      307.11     10.48 o 
   2   5   5       12.22       41.09      7.21 o 
   3   5   5       42.23       50.79      7.99 o 
   4   5   5      574.56      482.03     14.62 o 
   5   5   5     1068.88     1184.86     22.49 o 
   6   5   5      110.85       95.81     10.51 o 
   7   5   5      296.57      288.36     14.69 o 
   8   5   5        0.07        8.00     21.21 o 
   9   5   5       23.03        7.77     11.82 o 
  10   5   5        7.66       33.53     11.97 o 
  11   5   5       19.16        0.10     13.97 o 
  12   5   5        0.13        0.62     12.24 o 
  13   5   5       26.67       38.31     11.57 o 
   0   6   5      642.99      627.45     38.38 o 
   1   6   5      961.29      947.13     17.68 o 
   2   6   5      626.52      630.98     20.57 o 
   3   6   5      146.17      127.58      9.84 o 
   4   6   5      158.58      148.15     11.16 o 
   5   6   5       53.39       21.00     10.91 o 
   6   6   5      349.65      351.41     15.27 o 
   7   6   5        0.01        8.99     10.48 o 
   8   6   5       12.18       17.52     11.85 o 
   9   6   5        0.66        6.66     12.58 o 
  10   6   5       14.47       10.97     17.83 o 
  11   6   5        3.21       11.71     11.92 o 
  12   6   5        0.23       11.66     12.51 o 
   1   7   5       53.85       58.23      8.65 o 
   2   7   5      102.36      118.49      9.88 o 
   3   7   5       90.61      110.04     10.74 o 
   4   7   5       67.13       60.97     11.03 o 
   5   7   5       50.46       72.55     17.76 o 
   6   7   5      187.07      163.50     33.01 o 
   7   7   5       63.52       69.70     27.61 o 
   8   7   5       16.51       15.66     17.16 o 
   9   7   5       13.57       14.04     11.85 o 
  10   7   5        1.56        2.87     11.92 o 
  11   7   5        0.08       20.95     11.18 o 
  12   7   5       13.90        5.91     12.42 o 
   0   8   5      298.86      287.45     17.67 o 
   1   8   5       13.97        6.51     12.48 o 
   2   8   5       27.91        9.97      9.67 o 
   3   8   5      322.58      299.04     14.80 o 
   4   8   5      277.31      326.08     25.75 o 
   5   8   5       12.29       18.27     12.76 o 
   6   8   5      125.78      142.05     22.89 o 
   7   8   5        0.17        4.74     12.53 o 
   8   8   5       22.86       21.52     17.03 o 
   9   8   5        2.58        4.85     20.76 o 
  10   8   5        8.33       12.70     12.70 o 
  11   8   5        7.87        8.29     11.70 o 
   1   9   5        2.93       10.45     10.45 o 
   2   9   5       48.99       54.68     10.69 o 
   3   9   5      185.94      214.84     20.01 o 
   4   9   5      139.30      145.48     14.32 o 
   5   9   5        9.08        0.68     13.36 o 
   6   9   5      148.31      153.69     16.34 o 
   7   9   5        6.46        1.90     26.66 o 
   8   9   5        9.71       30.90     18.67 o 
   9   9   5       23.62       36.31     12.42 o 
  10   9   5       11.73       15.70     11.89 o 
   0  10   5       34.90       43.66     12.19 o 
   1  10   5       43.54       42.49     11.63 o 
   2  10   5       10.60        3.81     25.98 o 
   3  10   5      310.24      341.43     36.58 o 
   4  10   5       13.45        2.54     13.48 o 
   5  10   5        0.06       31.54     13.26 o 
   6  10   5        3.52       10.78     14.44 o 
   7  10   5        0.18       12.48     13.33 o 
   8  10   5       24.75        9.34     12.72 o 
   9  10   5        7.56        6.93     11.87 o 
   1  11   5        2.58        5.97     12.43 o 
   2  11   5        2.66        1.11     28.22 o 
   3  11   5       24.66       32.15     16.86 o 
   4  11   5       27.27        0.96     15.20 o 
   5  11   5      186.30      185.35     17.76 o 
   6  11   5       26.37       49.43     13.60 o 
   7  11   5       19.50       19.40     12.91 o 
   8  11   5        0.12       14.34     14.14 o 
   0  12   5        7.61       25.71     12.22 o 
   1  12   5        1.27        1.93     23.56 o 
   2  12   5        6.17       23.05     12.45 o 
   3  12   5        0.32        4.66     12.78 o 
   4  12   5       58.78       50.91     29.48 o 
   5  12   5       20.97       18.50     13.92 o 
   6  12   5        9.16        1.09     12.20 o 
   1  13   5       37.53       22.51     20.34 o 
   2  13   5        1.74        1.46     12.62 o 
   3  13   5        0.09       22.15     11.46 o 
   4  13   5        0.29        5.47     11.73 o 
   0   0   6    37962.00    38091.50    725.09 o 
   1   0   6     5871.08     5372.21     24.43 o 
   2   0   6      300.30      260.42      6.87 o 
   3   0   6       37.15       49.18      7.02 o 
   4   0   6      461.33      442.39     17.28 o 
   5   0   6       46.28       40.52      6.30 o 
   6   0   6      592.39      621.39     15.09 o 
   7   0   6        2.34        9.15      8.21 o 
   8   0   6     1323.80     1416.24     25.90 o 
   9   0   6     1054.04     1041.50     25.13 o 
  10   0   6      459.98      507.10     36.86 o 
  11   0   6      216.83      226.53     17.48 o 
  12   0   6        0.15        8.67     12.78 o 
  13   0   6       51.74       55.25     12.99 o 
   1   1   6    22326.55    22616.04    290.20 o 
   2   1   6     2780.16     2559.01     19.70 o 
   3   1   6      466.91      459.92      9.84 o 
   4   1   6        5.26        1.15      5.78 o 
   5   1   6      446.48      469.39     12.35 o 
   6   1   6       82.46       96.97      8.56 o 
   7   1   6      137.94      157.29     13.34 o 
   8   1   6       26.79       25.12      8.99 o 
   9   1   6       13.81       15.57     11.16 o 
  10   1   6      125.65      104.89     16.64 o 
  11   1   6       93.81      104.60     14.29 o 
  12   1   6        4.51        8.65     12.42 o 
  13   1   6       26.84       25.14     12.63 o 
   0   2   6     9128.64    10327.21    535.29 o 
   1   2   6     5472.23     5268.77     28.32 o 
   2   2   6     1763.96     1962.45     18.43 o 
   3   2   6       96.15       56.77     12.27 o 
   4   2   6        1.33        0.58     12.98 o 
   5   2   6      186.94      213.14      9.56 o 
   6   2   6      216.48      188.55     30.17 o 
   7   2   6       54.91       54.50      8.19 o 
   8   2   6       56.82       73.95     15.18 o 
   9   2   6        1.86        5.99      9.73 o 
  10   2   6       42.59       46.79     12.27 o 
  11   2   6      103.63      118.42     14.26 o 
  12   2   6        6.43       19.89     12.43 o 
  13   2   6        6.49       12.64     12.64 o 
   1   3   6       52.78       15.87      5.39 o 
   2   3   6     3863.50     4087.61     43.14 o 
   3   3   6      419.75      393.45     10.80 o 
   4   3   6      162.10      162.48      9.05 o 
   5   3   6      239.81      235.23     10.55 o 
   6   3   6       67.26       68.35      8.56 o 
   7   3   6       16.19       28.13      8.19 o 
   8   3   6      193.29      209.82     13.42 o 
   9   3   6       27.64        9.69     17.06 o 
  10   3   6      128.27      132.45     16.23 o 
  11   3   6        4.98        4.38     12.05 o 
  12   3   6        2.10        4.48     12.69 o 
  13   3   6        1.03        3.08     12.14 o 
   0   4   6      314.23      342.05     21.74 o 
   1   4   6      218.74      195.08     16.46 o 
   2   4   6      761.05      702.25     13.99 o 
   3   4   6      769.20      712.23     28.12 o 
   4   4   6     1638.77     1645.84     23.15 o 
   5   4   6       34.36       17.10     14.65 o 
   6   4   6      316.93      278.20     17.14 o 
   7   4   6       20.66       13.84      9.38 o 
   8   4   6      253.47      206.32     14.92 o 
   9   4   6       58.22       64.85     12.42 o 
  10   4   6       10.75       18.57     12.52 o 
  11   4   6       15.60       45.07     12.33 o 
  12   4   6       46.76       55.42     13.22 o 
  13   4   6        4.67        3.85     11.39 o 
   1   5   6     2491.79     2234.66     55.28 o 
   2   5   6     1764.01     1859.16     23.29 o 
   3   5   6      416.40      403.76     13.10 o 
   4   5   6      555.06      590.12     15.78 o 
   5   5   6        0.39        1.72      8.26 o 
   6   5   6       24.29       15.29      8.86 o 
   7   5   6      360.96      360.58     16.36 o 
   8   5   6       21.20       26.33     12.03 o 
   9   5   6       17.18       33.47     10.38 o 
  10   5   6       41.24       66.47     15.33 o 
  11   5   6        3.59       22.86     11.51 o 
  12   5   6        0.95       12.74     12.74 o 
   0   6   6      640.33      622.96     26.17 o 
   1   6   6       10.06        5.21      7.11 o 
   2   6   6        0.18        8.94      6.95 o 
   3   6   6       49.04       60.81      8.62 o 
   4   6   6      310.58      323.20     14.86 o 
   5   6   6      273.69      306.00     13.61 o 
   6   6   6      664.59      676.37     19.57 o 
   7   6   6      256.09      268.14     15.58 o 
   8   6   6       66.58       70.13     13.60 o 
   9   6   6        6.13       14.10     11.30 o 
  10   6   6       25.64       47.58     51.02 o 
  11   6   6        0.34        6.63     14.70 o 
  12   6   6        4.02       24.07     11.15 o 
   1   7   6      102.06      100.88     10.30 o 
   2   7   6      564.99      594.17     16.72 o 
   3   7   6      243.89      233.14     13.15 o 
   4   7   6      467.95      502.37     21.99 o 
   5   7   6      166.65      186.48     13.69 o 
   6   7   6      365.36      310.80     34.59 o 
   7   7   6      509.38      438.79     20.01 o 
   8   7   6        1.46       12.42     12.42 o 
   9   7   6        0.18       29.71     12.16 o 
  10   7   6       23.29       15.96     15.18 o 
  11   7   6        1.24        2.95     11.50 o 
   0   8   6      363.09      341.26     14.54 o 
   1   8   6       84.53       90.56     18.59 o 
   2   8   6       66.51       61.77     17.64 o 
   3   8   6       69.00       64.00     11.29 o 
   4   8   6       76.29       59.97     11.93 o 
   5   8   6      620.24      555.61     31.51 o 
   6   8   6       38.76       12.32     13.60 o 
   7   8   6       19.22       10.36     18.76 o 
   8   8   6       58.34       59.05     17.11 o 
   9   8   6       27.84       24.57     20.33 o 
  10   8   6        0.29       31.58     11.28 o 
  11   8   6        0.33       19.87     11.15 o 
   1   9   6        0.34        7.56     14.61 o 
   2   9   6       77.07       74.55     12.04 o 
   3   9   6        8.19       15.34     11.10 o 
   4   9   6       34.35       35.40     12.82 o 
   5   9   6      207.53      171.19     23.84 o 
   6   9   6       78.29       79.53     18.79 o 
   7   9   6      306.26      291.60     16.72 o 
   8   9   6        8.35       12.51     13.12 o 
   9   9   6        8.03        6.45     12.20 o 
  10   9   6        0.05        2.60     19.45 o 
   0  10   6        3.33       16.16     11.31 o 
   1  10   6       25.20       29.55     11.99 o 
   2  10   6        1.50       25.04     10.44 o 
   3  10   6      142.32      137.88     15.09 o 
   4  10   6      314.19      277.59     58.77 o 
   5  10   6      254.72      288.84     18.32 o 
   6  10   6       18.82        2.38     12.78 o 
   7  10   6       37.49       42.35     13.78 o 
   8  10   6        3.80        9.37     12.45 o 
   9  10   6       21.72       19.70     12.60 o 
   1  11   6       15.21        9.09     18.11 o 
   2  11   6        0.00       15.76     14.78 o 
   3  11   6        3.00       12.33     17.53 o 
   4  11   6       40.55       28.31     14.15 o 
   5  11   6       27.45       40.70     14.02 o 
   6  11   6        8.22       17.73     12.82 o 
   7  11   6       10.63       12.39     12.27 o 
   8  11   6        3.54        5.17     12.45 o 
   0  12   6      145.30      175.04     15.85 o 
   1  12   6       30.98       27.38     20.20 o 
   2  12   6       23.51        4.60     19.87 o 
   3  12   6        6.81       17.46     13.17 o 
   4  12   6        0.09       14.61     12.98 o 
   5  12   6        1.03        2.62     12.61 o 
   6  12   6        5.71        3.22     12.48 o 
   1  13   6        1.40       19.04     12.66 o 
   2  13   6        4.32       14.48     15.92 o 
   3  13   6       16.13        6.96     26.67 o 
   4  13   6        1.80       32.35     11.51 o 
   1   1   7     2500.14     2406.10     57.03 o 
   2   1   7     2272.43     2416.11     24.99 o 
   3   1   7       28.80       13.62      4.92 o 
   4   1   7      806.00      775.46     23.09 o 
   5   1   7      194.00      206.77      9.46 o 
   6   1   7       11.23        3.80      6.76 o 
   7   1   7        0.31       12.28     25.27 o 
   8   1   7      292.89      268.72     14.33 o 
   9   1   7      323.13      288.90     16.30 o 
  10   1   7      194.20      183.85     19.77 o 
  11   1   7       42.10       40.16     29.03 o 
  12   1   7        6.80        8.71     12.23 o 
  13   1   7        2.19        9.34     11.89 o 
   0   2   7    20605.92    19195.08    457.55 o 
   1   2   7     5113.48     5248.14     29.49 o 
   2   2   7     1226.70      991.80     15.88 o 
   3   2   7      447.55      396.13     20.66 o 
   4   2   7       31.40       23.74      6.15 o 
   5   2   7       49.93       50.66      7.42 o 
   6   2   7     1281.54     1377.08     23.74 o 
   7   2   7       27.09       31.94     16.93 o 
   8   2   7      276.21      299.15     14.21 o 
   9   2   7       51.15       27.44     11.78 o 
  10   2   7       27.76        5.61     12.14 o 
  11   2   7       26.06       11.79     13.45 o 
  12   2   7       19.07       27.50     13.21 o 
  13   2   7        2.14        6.05     12.46 o 
   1   3   7     7448.21     7130.33    139.49 o 
   2   3   7      143.07      133.93      7.81 o 
   3   3   7      234.94      219.42      9.56 o 
   4   3   7       73.30       75.47      7.46 o 
   5   3   7     1007.47     1058.38     19.33 o 
   6   3   7      127.04       97.33     10.99 o 
   7   3   7       15.38       13.48      9.04 o 
   8   3   7       43.20       45.95     10.76 o 
   9   3   7       96.33       70.23     12.59 o 
  10   3   7      153.58      172.67     20.64 o 
  11   3   7      153.44      139.68     37.31 o 
  12   3   7       58.78       88.11     13.43 o 
  13   3   7       58.10       36.13     12.94 o 
   0   4   7     5943.90     6192.14     76.91 o 
   1   4   7     1279.77     1316.86     29.75 o 
   2   4   7       87.56       74.17      7.52 o 
   3   4   7        0.49        1.49     12.06 o 
   4   4   7      900.37      972.48     18.45 o 
   5   4   7      102.36       80.16      9.40 o 
   6   4   7      411.46      394.29     19.82 o 
   7   4   7       97.72       82.65     11.24 o 
   8   4   7      250.77      265.69     28.58 o 
   9   4   7       43.63       52.62     11.90 o 
  10   4   7        0.97        4.43     13.09 o 
  11   4   7       64.08       74.23     13.89 o 
  12   4   7        1.05        9.61     12.49 o 
  13   4   7        0.11       12.39     11.35 o 
   1   5   7        1.39        6.11      6.92 o 
   2   5   7        2.61        0.37      8.78 o 
   3   5   7      352.24      372.71     12.85 o 
   4   5   7      766.85      823.28     22.54 o 
   5   5   7       20.77       36.47     15.01 o 
   6   5   7      122.27      117.78     10.93 o 
   7   5   7      122.05      124.64     12.34 o 
   8   5   7      258.85      308.62     16.83 o 
   9   5   7        5.36        4.67     11.56 o 
  10   5   7       15.06       16.77     17.48 o 
  11   5   7       24.36       10.93     20.13 o 
  12   5   7       26.02        7.10     13.43 o 
   0   6   7       16.02       32.55     15.64 o 
   1   6   7       91.72      101.50      8.72 o 
   2   6   7        9.95        0.39      7.08 o 
   3   6   7      251.31      250.86     12.32 o 
   4   6   7      135.50      133.93     11.29 o 
   5   6   7       20.31        2.21     10.02 o 
   6   6   7       62.52       80.92     34.43 o 
   7   6   7        4.58        4.00     11.39 o 
   8   6   7        2.00       10.55     11.34 o 
   9   6   7       31.87       19.20     12.39 o 
  10   6   7       26.33        6.68     12.37 o 
  11   6   7        0.28       21.39     11.42 o 
  12   6   7       19.44       10.19     12.87 o 
   1   7   7        0.73        1.67      7.88 o 
   2   7   7      140.78      146.67     11.53 o 
   3   7   7       56.52       69.41     21.30 o 
   4   7   7       17.51       23.67     10.48 o 
   5   7   7      349.27      393.67     17.65 o 
   6   7   7      474.34      474.70     19.57 o 
   7   7   7      235.64      232.06     16.85 o 
   8   7   7        3.73        5.60     17.52 o 
   9   7   7        4.38        6.61     11.29 o 
  10   7   7       26.63       10.97     12.93 o 
  11   7   7        0.42       16.69     11.58 o 
   0   8   7       40.29       41.20      9.94 o 
   1   8   7      117.16      110.21     11.58 o 
   2   8   7       69.73       76.81     10.75 o 
   3   8   7        0.32        5.61     11.61 o 
   4   8   7      161.67      129.67     13.01 o 
   5   8   7       60.95       43.20     13.14 o 
   6   8   7       33.90       50.32     13.66 o 
   7   8   7       10.74       23.47     12.25 o 
   8   8   7       13.83       14.08     13.78 o 
   9   8   7        0.48       10.44     11.79 o 
  10   8   7        0.91       11.44     11.44 o 
  11   8   7        0.05        4.18     12.01 o 
   1   9   7       10.34       14.07     10.22 o 
   2   9   7       14.56       16.89     15.15 o 
   3   9   7       13.96        4.15     12.03 o 
   4   9   7       81.85      110.96     19.57 o 
   5   9   7      476.45      475.28     38.55 o 
   6   9   7        0.13        5.29     12.87 o 
   7   9   7        1.54        4.08     12.68 o 
   8   9   7       27.79        6.32     13.59 o 
   9   9   7       14.58       13.16     13.16 o 
  10   9   7        1.30        3.97     20.01 o 
   0  10   7        3.00        2.53     10.04 o 
   1  10   7       84.02       70.70     13.78 o 
   2  10   7        0.55        3.20     12.31 o 
   3  10   7       23.86       25.47     12.27 o 
   4  10   7        2.75        9.55     13.42 o 
   5  10   7        3.72       11.64     13.32 o 
   6  10   7       17.49        6.05     13.67 o 
   7  10   7       52.94       42.87     27.63 o 
   8  10   7        8.98        6.81     12.39 o 
   9  10   7        3.31        9.02     11.99 o 
   1  11   7        0.50        0.87     15.83 o 
   2  11   7        5.71        8.18     20.18 o 
   3  11   7        4.10        5.20     13.10 o 
   4  11   7       68.85       63.61     14.55 o 
   5  11   7       24.38        8.99     14.36 o 
   6  11   7       38.46       50.07     23.13 o 
   7  11   7        1.85        2.09     12.57 o 
   8  11   7       13.39       47.85     18.43 o 
   0  12   7        1.13       14.58     22.19 o 
   1  12   7        9.35        6.31     13.94 o 
   2  12   7        1.50       17.88     17.88 o 
   3  12   7       57.47       58.23     14.86 o 
   4  12   7        3.27        2.31     13.09 o 
   5  12   7       14.18       10.65     13.20 o 
   6  12   7       24.33        7.26     17.70 o 
   1  13   7       10.67        1.78     22.99 o 
   2  13   7       10.81        3.82     14.40 o 
   3  13   7        0.02       19.12     19.12 o 
   0   0   8     2519.55     2308.65     55.04 o 
   1   0   8     1672.93     1680.81     42.43 o 
   2   0   8      264.09      280.89     24.38 o 
   3   0   8      156.00      158.97     13.83 o 
   4   0   8        0.73       13.08     15.24 o 
   5   0   8     2076.01     2029.67     23.86 o 
   6   0   8     1334.06     1483.14     31.38 o 
   7   0   8      402.16      385.69     14.90 o 
   8   0   8      296.70      316.69     15.55 o 
   9   0   8       70.49       87.88     12.49 o 
  10   0   8      191.42      189.36     15.58 o 
  11   0   8        1.80        5.51     12.72 o 
  12   0   8       38.55       68.80     13.72 o 
  13   0   8        6.53        0.35     13.13 o 
   1   1   8     6339.49     6488.33     32.40 o 
   2   1   8      864.23      881.24     14.50 o 
   3   1   8      482.22      492.31     17.59 o 
   4   1   8      276.55      282.93      9.77 o 
   5   1   8      247.32      236.19     10.48 o 
   6   1   8      369.05      364.26     13.36 o 
   7   1   8       15.51        4.97      8.75 o 
   8   1   8       29.45       28.34     10.30 o 
   9   1   8       20.94       25.47     13.96 o 
  10   1   8      272.33      285.93     17.45 o 
  11   1   8      258.66      264.17     23.71 o 
  12   1   8        5.95       27.62     14.39 o 
  13   1   8       22.96       34.79     25.69 o 
   0   2   8     5297.27     5962.00     33.63 o 
   1   2   8      198.56      219.36      8.16 o 
   2   2   8       25.08       32.78      5.77 o 
   3   2   8     1986.77     2030.06     21.70 o 
   4   2   8        6.20       23.00      6.87 o 
   5   2   8      296.63      309.62     11.76 o 
   6   2   8      217.06      195.23     11.01 o 
   7   2   8       72.69       67.82     10.02 o 
   8   2   8        7.90        6.53      9.50 o 
   9   2   8      455.97      462.04     18.91 o 
  10   2   8       62.18       60.41     13.11 o 
  11   2   8       26.00       36.01     18.29 o 
  12   2   8       11.44       17.31     11.90 o 
  13   2   8       14.93       10.41     12.71 o 
   1   3   8      536.21      591.68     12.56 o 
   2   3   8      179.56      209.76      8.83 o 
   3   3   8     1623.75     1629.32     21.80 o 
   4   3   8       15.30       15.64      6.99 o 
   5   3   8      677.04      632.85     15.86 o 
   6   3   8       37.54       37.36      8.62 o 
   7   3   8      116.29      134.59     11.10 o 
   8   3   8       78.45       85.01     17.07 o 
   9   3   8        0.04       12.55     11.22 o 
  10   3   8       71.39       79.02     30.87 o 
  11   3   8       30.25       21.95     13.06 o 
  12   3   8        6.08        8.97     12.18 o 
  13   3   8       18.35        3.32     14.17 o 
   0   4   8      105.05      139.88      8.92 o 
   1   4   8     2294.90     2329.29     45.41 o 
   2   4   8      361.24      360.73     12.30 o 
   3   4   8        6.39        5.42     20.98 o 
   4   4   8      644.50      667.17     16.47 o 
   5   4   8       57.48       61.97      8.63 o 
   6   4   8      396.16      393.93     14.94 o 
   7   4   8       33.84       37.69     10.29 o 
   8   4   8       40.47       21.37     12.25 o 
   9   4   8       71.17       59.87     12.08 o 
  10   4   8        3.13        8.74     12.14 o 
  11   4   8       42.79       39.09     12.73 o 
  12   4   8        9.15        3.84     12.92 o 
  13   4   8        3.33        0.09     11.32 o 
   1   5   8      147.06      145.55      9.70 o 
   2   5   8      164.73      156.25     12.65 o 
   3   5   8      467.19      457.15     30.68 o 
   4   5   8      295.76      289.61     13.34 o 
   5   5   8      180.09      169.82     15.02 o 
   6   5   8        0.01        7.55      9.12 o 
   7   5   8      444.89      400.70     27.88 o 
   8   5   8        0.18       11.51     10.76 o 
   9   5   8        0.39        0.37     11.51 o 
  10   5   8      170.67      148.23     21.00 o 
  11   5   8        3.10       21.66     12.03 o 
  12   5   8        0.02       18.27     19.25 o 
   0   6   8      118.14      139.65     10.09 o 
   1   6   8      311.47      287.33     12.29 o 
   2   6   8       19.57       23.40      9.08 o 
   3   6   8      177.81      145.68     11.10 o 
   4   6   8       46.85       42.05     14.28 o 
   5   6   8      585.25      593.79     26.10 o 
   6   6   8        1.29        6.50     10.72 o 
   7   6   8      136.89      150.26     13.95 o 
   8   6   8       54.74       28.10     12.97 o 
   9   6   8       34.98       48.41     15.84 o 
  10   6   8        0.27        4.14     11.76 o 
  11   6   8        3.84        0.01     11.80 o 
  12   6   8        6.03       11.37     16.07 o 
   1   7   8        4.85       12.48      9.99 o 
   2   7   8       25.10       26.63      9.44 o 
   3   7   8       23.34       32.06     18.10 o 
   4   7   8      392.70      381.57     17.94 o 
   5   7   8       24.33       41.48     12.15 o 
   6   7   8       82.85      108.55     14.05 o 
   7   7   8      108.50      139.06     30.11 o 
   8   7   8       22.82        6.89     11.88 o 
   9   7   8       22.90       27.72     11.44 o 
  10   7   8        4.87       10.63     17.92 o 
  11   7   8        0.06       11.48     12.45 o 
   0   8   8      144.01      140.44     12.39 o 
   1   8   8      310.31      295.78     16.28 o 
   2   8   8      186.28      223.88     13.75 o 
   3   8   8       21.23       40.69     10.60 o 
   4   8   8      142.84      101.51     20.01 o 
   5   8   8      199.79      190.90     15.94 o 
   6   8   8      231.57      229.16     16.09 o 
   7   8   8        7.47        8.65     20.77 o 
   8   8   8       23.89       41.59     13.59 o 
   9   8   8        3.72       20.04     11.50 o 
  10   8   8        6.17       15.90     11.68 o 
  11   8   8        0.06        0.77     22.92 o 
   1   9   8        0.58        0.94     10.14 o 
   2   9   8       43.09       37.38     12.08 o 
   3   9   8        9.31        8.98     12.43 o 
   4   9   8      169.79      151.55     20.43 o 
   5   9   8        1.69        8.03     19.49 o 
   6   9   8        6.90        4.15     15.62 o 
   7   9   8       67.22       47.03     13.29 o 
   8   9   8        0.18        9.56     12.73 o 
   9   9   8       13.91        9.94     13.22 o 
  10   9   8        1.92       11.04     20.04 o 
   0  10   8       17.52       16.04     11.46 o 
   1  10   8        8.55       21.59     11.42 o 
   2  10   8        0.20       10.73     13.21 o 
   3  10   8        9.50       34.54     39.21 o 
   4  10   8       16.33       24.58     16.26 o 
   5  10   8        4.91        1.08     12.82 o 
   6  10   8        2.09        6.81     12.49 o 
   7  10   8        0.01        0.03     13.39 o 
   8  10   8        0.88       13.11     13.11 o 
   9  10   8       11.40       18.51     11.85 o 
   1  11   8       70.92       55.60     14.19 o 
   2  11   8       64.43       59.87     14.09 o 
   3  11   8       50.29       58.35     13.76 o 
   4  11   8        4.11        7.42     13.25 o 
   5  11   8        0.05       12.11     12.92 o 
   6  11   8        0.37        5.47     17.33 o 
   7  11   8        1.37       26.14     12.08 o 
   0  12   8       15.12       15.29     15.57 o 
   1  12   8       22.80       28.95     20.64 o 
   2  12   8        0.01        3.10     13.53 o 
   3  12   8        7.99       29.63     13.01 o 
   4  12   8        5.01       18.34     13.92 o 
   5  12   8        7.06        5.44     13.22 o 
   6  12   8        7.93       21.59     12.33 o 
   1  13   8       10.76       20.48     13.07 o 
   2  13   8        9.44        0.24     13.96 o 
   3  13   8       19.85       25.64     15.46 o 
   1   1   9      966.82     1030.20     27.73 o 
   2   1   9      230.69      256.63      8.68 o 
   3   1   9     3926.48     3619.72     28.25 o 
   4   1   9      884.10      886.47     18.52 o 
   5   1   9      326.68      273.40     11.22 o 
   6   1   9      326.53      343.82     13.00 o 
   7   1   9     1024.52     1008.07     27.24 o 
   8   1   9       98.53       89.04     11.80 o 
   9   1   9       38.91       32.53     16.34 o 
  10   1   9        2.73        6.61     12.55 o 
  11   1   9       20.71       46.88     16.45 o 
  12   1   9       40.48       41.54     19.03 o 
  13   1   9        0.03        8.71     13.34 o 
   0   2   9       57.60       79.45    148.19 o 
   1   2   9      244.03      222.86      8.59 o 
   2   2   9      102.13       91.49      7.01 o 
   3   2   9     1609.66     1848.97     24.51 o 
   4   2   9      184.85      237.72     32.45 o 
   5   2   9      576.96      621.89     38.19 o 
   6   2   9      592.98      581.15     39.01 o 
   7   2   9        3.95        0.72      8.43 o 
   8   2   9      234.57      278.58     14.70 o 
   9   2   9        1.02        8.67     11.93 o 
  10   2   9       48.21       59.60     13.28 o 
  11   2   9       74.06       70.92     19.42 o 
  12   2   9        5.89        0.66     12.36 o 
  13   2   9        0.05       15.23     10.27 o 
   1   3   9      128.67      103.28      7.94 o 
   2   3   9      798.36      785.66     14.77 o 
   3   3   9     1373.03     1253.47     19.62 o 
   4   3   9      861.89      890.07     18.87 o 
   5   3   9      464.48      407.25     13.58 o 
   6   3   9        5.84       10.47     17.68 o 
   7   3   9       32.98       31.93      9.76 o 
   8   3   9       73.28       48.44     11.92 o 
   9   3   9      296.21      299.37     16.61 o 
  10   3   9        0.81        5.30     12.49 o 
  11   3   9        6.73       28.45     14.08 o 
  12   3   9        0.14       13.86     11.50 o 
  13   3   9        9.60        0.80     26.20 o 
   0   4   9      181.51      187.36     10.73 o 
   1   4   9       10.68        1.60      7.74 o 
   2   4   9     3815.22     3969.63     53.91 o 
   3   4   9      824.31      899.03     34.72 o 
   4   4   9      497.43      470.20     14.44 o 
   5   4   9       74.01       64.41      9.44 o 
   6   4   9        7.07       15.97     10.92 o 
   7   4   9      102.04       63.01     11.62 o 
   8   4   9       15.04       25.69     11.80 o 
   9   4   9        5.63       12.82     11.23 o 
  10   4   9        0.35        8.96     12.31 o 
  11   4   9        5.56        3.06     12.17 o 
  12   4   9        0.62        7.36     11.94 o 
  13   4   9       51.28       64.12     19.61 o 
   1   5   9     2350.82     2494.06     50.90 o 
   2   5   9        2.57        3.43      9.62 o 
   3   5   9      237.18      260.66     12.60 o 
   4   5   9      134.14      142.53     12.63 o 
   5   5   9       32.74       38.14      9.12 o 
   6   5   9      422.86      473.65     17.67 o 
   7   5   9       11.18       26.64     11.02 o 
   8   5   9      104.83       96.07     19.74 o 
   9   5   9       91.96      118.47     23.74 o 
  10   5   9        0.01        0.29     11.78 o 
  11   5   9        3.64       11.00     11.94 o 
  12   5   9       23.98       46.69     12.51 o 
   0   6   9      232.70      229.23     33.85 o 
   1   6   9        2.41        2.79     17.88 o 
   2   6   9       36.15       47.33      8.64 o 
   3   6   9        8.41       11.16      8.88 o 
   4   6   9       61.96       85.98     22.89 o 
   5   6   9        0.22        2.55      9.86 o 
   6   6   9        5.07       23.63     11.65 o 
   7   6   9      283.29      231.42     16.40 o 
   8   6   9       63.37       70.76     21.96 o 
   9   6   9       27.69       14.31     12.05 o 
  10   6   9       15.90       11.77     11.77 o 
  11   6   9       10.08        4.63     12.28 o 
  12   6   9        2.47        8.26     10.82 o 
   1   7   9       13.46       16.42      8.39 o 
   2   7   9       73.62       66.63     10.41 o 
   3   7   9       15.66       16.77      9.74 o 
   4   7   9        1.02       16.44      9.99 o 
   5   7   9       97.43       71.06     13.19 o 
   6   7   9        1.51       20.21     12.23 o 
   7   7   9        0.89       13.23     14.24 o 
   8   7   9       79.39      102.10     13.76 o 
   9   7   9        3.60       26.97     11.69 o 
  10   7   9        6.85        3.43     12.08 o 
  11   7   9        5.51        5.72     11.95 o 
   0   8   9      228.67      232.05     14.23 o 
   1   8   9       12.15       27.93     10.02 o 
   2   8   9        0.71       10.86     10.58 o 
   3   8   9       39.95       43.42     11.11 o 
   4   8   9       62.96       76.27     11.76 o 
   5   8   9        1.11        7.28     11.77 o 
   6   8   9        4.51        8.94     12.49 o 
   7   8   9       39.46       31.19     12.93 o 
   8   8   9        3.33        1.64     12.98 o 
   9   8   9        1.89       18.34     12.14 o 
  10   8   9        1.43        1.98     11.92 o 
   1   9   9       72.37       62.16     11.79 o 
   2   9   9       79.25       95.18     12.88 o 
   3   9   9      104.55      104.91     13.68 o 
   4   9   9       27.90       37.60     18.62 o 
   5   9   9       13.31        9.61     12.57 o 
   6   9   9       55.10       40.42     13.18 o 
   7   9   9        1.00       12.77     12.77 o 
   8   9   9       21.33       13.41     22.97 o 
   9   9   9       35.40       24.34     12.48 o 
  10   9   9       12.23       12.41     15.24 o 
   0  10   9       40.09       23.21     13.43 o 
   1  10   9        0.21        3.85     12.85 o 
   2  10   9        8.20        5.83     12.20 o 
   3  10   9      129.64      116.04     15.41 o 
   4  10   9       62.07       54.73     15.87 o 
   5  10   9        5.77        4.07     18.33 o 
   6  10   9       10.26       26.21     13.40 o 
   7  10   9       15.81       38.91     12.14 o 
   8  10   9        3.78        2.24     13.07 o 
   9  10   9        4.79        1.04     17.47 o 
   1  11   9        2.14        3.69     12.84 o 
   2  11   9        0.19        4.20     27.14 o 
   3  11   9        0.26        7.12     17.16 o 
   4  11   9        6.54        0.50     14.08 o 
   5  11   9        7.61        5.46     14.68 o 
   6  11   9       13.18        9.26     26.67 o 
   7  11   9        0.38        5.85     12.43 o 
   0  12   9       12.02       28.98     12.58 o 
   1  12   9       15.82        3.09     13.74 o 
   2  12   9        0.08       33.33     12.84 o 
   3  12   9        2.78       20.18     23.80 o 
   4  12   9        2.29        8.85     12.73 o 
   5  12   9        0.25        4.96     12.83 o 
   1  13   9        6.17       15.61     15.61 o 
   2  13   9        5.78        5.62     13.18 o 
   3  13   9        0.89        5.54     16.79 o 
   0   0  10      755.30      810.90     12.86 o 
   1   0  10     1701.21     1520.10     17.17 o 
   2   0  10        0.08        9.39      5.07 o 
   3   0  10     6042.99     6243.44     36.58 o 
   4   0  10      216.87      148.89     20.05 o 
   5   0  10     2255.33     2321.07     65.70 o 
   6   0  10       19.43       30.56     12.31 o 
   7   0  10      144.92      169.23     11.67 o 
   8   0  10       67.17       70.07     11.22 o 
   9   0  10        1.52       11.28     11.28 o 
  10   0  10       24.68       15.39     12.87 o 
  11   0  10       21.88       15.28     13.73 o 
  12   0  10       22.13        9.52     12.59 o 
  13   0  10       51.61       45.51     12.35 o 
   1   1  10      881.50      917.97     14.50 o 
   2   1  10       78.73      100.83     11.35 o 
   3   1  10     9449.06     9630.42    168.75 o 
   4   1  10      584.14      533.76     13.84 o 
   5   1  10      375.76      366.00     34.69 o 
   6   1  10      110.38      112.50     12.84 o 
   7   1  10      376.83      374.74     15.03 o 
   8   1  10       26.66       28.11     10.54 o 
   9   1  10       59.36       79.61     13.36 o 
  10   1  10       18.63       18.45     13.35 o 
  11   1  10       69.00       84.57     13.53 o 
  12   1  10       19.68       15.45     12.66 o 
  13   1  10        8.92        0.95     11.32 o 
   0   2  10     1332.65     1477.39     80.49 o 
   1   2  10      969.10     1027.07     15.77 o 
   2   2  10      206.60      235.40     17.99 o 
   3   2  10        5.92       15.22      6.44 o 
   4   2  10      165.30      126.52      8.75 o 
   5   2  10      261.65      257.95     11.52 o 
   6   2  10       49.26       30.14      8.49 o 
   7   2  10       22.01       11.52      9.61 o 
   8   2  10       78.52       88.40     15.96 o 
   9   2  10      297.64      306.27     17.20 o 
  10   2  10       10.27       23.86     12.15 o 
  11   2  10       24.81       42.36     12.94 o 
  12   2  10        3.23       10.23     24.02 o 
  13   2  10        0.02       11.86     11.86 o 
   1   3  10     1952.71     2159.15     23.67 o 
   2   3  10     2169.83     2049.70     23.97 o 
   3   3  10     1700.86     2046.08     55.73 o 
   4   3  10     1237.23     1215.03     20.83 o 
   5   3  10       61.12       65.54      8.24 o 
   6   3  10       67.67       71.13      9.32 o 
   7   3  10      145.29      153.79     12.06 o 
   8   3  10        0.20        7.93     16.20 o 
   9   3  10        3.32       11.32     16.30 o 
  10   3  10       17.72       15.52     12.34 o 
  11   3  10       79.62       98.34     12.95 o 
  12   3  10        3.24        4.48     12.30 o 
  13   3  10        6.43       17.03     16.98 o 
   0   4  10      843.18      933.74     50.54 o 
   1   4  10      131.66      154.74      9.51 o 
   2   4  10      261.37      267.09     20.24 o 
   3   4  10     2430.90     2277.93     84.58 o 
   4   4  10       35.07       20.64      7.74 o 
   5   4  10       14.50        9.95      7.89 o 
   6   4  10      152.40      143.03     22.00 o 
   7   4  10       19.94       23.59     10.37 o 
   8   4  10        5.90       15.76     11.46 o 
   9   4  10      336.26      309.21     17.01 o 
  10   4  10       15.70        6.60     12.30 o 
  11   4  10       17.34        3.74     12.58 o 
  12   4  10       37.57       51.44     12.53 o 
   1   5  10      176.30      172.67     10.67 o 
   2   5  10      470.19      467.59     20.30 o 
   3   5  10      183.03      187.51     12.06 o 
   4   5  10       24.48       15.78      7.66 o 
   5   5  10       69.19       77.20     10.68 o 
   6   5  10       11.39        0.39     10.51 o 
   7   5  10      173.00      154.41     14.05 o 
   8   5  10       31.32       46.28     33.47 o 
   9   5  10       23.15       38.39     18.55 o 
  10   5  10        3.99       40.51     10.78 o 
  11   5  10        2.33       21.23     11.35 o 
  12   5  10        1.29       12.04     12.04 o 
   0   6  10       81.79      101.74      9.69 o 
   1   6  10      218.66      190.94     20.96 o 
   2   6  10        6.15        1.57     10.44 o 
   3   6  10        1.55       11.64      8.78 o 
   4   6  10       16.11       25.35      9.70 o 
   5   6  10       69.87       85.58     18.39 o 
   6   6  10        3.35        7.17     11.83 o 
   7   6  10       32.06       32.58     12.95 o 
   8   6  10       15.97       32.17     12.60 o 
   9   6  10       15.61        7.30     15.21 o 
  10   6  10       28.01       10.37     12.74 o 
  11   6  10        2.70        6.09     14.22 o 
  12   6  10        0.06       19.52     15.92 o 
   1   7  10       50.33       58.90     21.10 o 
   2   7  10       51.26       43.65     15.49 o 
   3   7  10     1004.75     1040.39     29.58 o 
   4   7  10        0.01       11.43     11.43 o 
   5   7  10      149.08      135.08     27.14 o 
   6   7  10        9.02        8.40     13.29 o 
   7   7  10      138.06      126.10     14.63 o 
   8   7  10       86.35       91.90     38.37 o 
   9   7  10        0.27       17.84     21.48 o 
  10   7  10       10.82       27.48     19.61 o 
  11   7  10        2.41       11.56     11.56 o 
   0   8  10        3.55       10.42     10.30 o 
   1   8  10       77.58       77.88     13.10 o 
   2   8  10       77.11       73.35     13.28 o 
   3   8  10       24.05       43.75     11.96 o 
   4   8  10       38.88       25.93     12.58 o 
   5   8  10       78.92       68.71     17.50 o 
   6   8  10        0.23       10.63     11.31 o 
   7   8  10       14.48        5.84     12.85 o 
   8   8  10        3.70       12.08     12.31 o 
   9   8  10        3.06       14.38     11.47 o 
  10   8  10       14.23       21.84     11.88 o 
   1   9  10       30.46       14.45     24.07 o 
   2   9  10       98.18      102.65     21.26 o 
   3   9  10       56.32       89.54     14.08 o 
   4   9  10       34.03       33.12     12.48 o 
   5   9  10       44.90       65.94     12.90 o 
   6   9  10       17.48       10.56     31.60 o 
   7   9  10        7.33       12.01     12.66 o 
   8   9  10        0.00        3.44     31.73 o 
   9   9  10        3.86       11.06     12.29 o 
   0  10  10      178.93      185.24     34.49 o 
   1  10  10       18.64       19.19     19.06 o 
   2  10  10      165.79      166.71     21.01 o 
   3  10  10       93.01       66.90     14.50 o 
   4  10  10        0.58       11.71     18.22 o 
   5  10  10        3.06        8.68     15.93 o 
   6  10  10        0.17        5.89     12.91 o 
   7  10  10        1.11        7.18     17.33 o 
   8  10  10        0.21       12.31     12.31 o 
   1  11  10        6.27       16.57     13.67 o 
   2  11  10       23.41       23.84     14.43 o 
   3  11  10       65.99       60.23     14.83 o 
   4  11  10        0.26        4.81     13.11 o 
   5  11  10        3.99        0.30     13.19 o 
   6  11  10        1.33        5.90     16.96 o 
   7  11  10        0.06       11.97     11.97 o 
   0  12  10       12.14        0.02     13.57 o 
   1  12  10        1.38        6.24     13.76 o 
   2  12  10       28.33       41.46     14.09 o 
   3  12  10       15.73       14.98     13.67 o 
   4  12  10       16.18       14.39     13.02 o 
   5  12  10        0.39        1.54     12.88 o 
   1  13  10        0.08        5.22     13.70 o 
   2  13  10       12.11        5.83     14.18 o 
   1   1  11        3.34        6.12      5.50 o 
   2   1  11      417.36      363.45     11.17 o 
   3   1  11      305.57      302.16     11.19 o 
   4   1  11      183.17      186.88      9.56 o 
   5   1  11     1139.61     1174.98     20.98 o 
   6   1  11      153.71      167.60     10.97 o 
   7   1  11      311.14      352.40     15.14 o 
   8   1  11       65.39       91.81     17.39 o 
   9   1  11      389.33      390.84     24.21 o 
  10   1  11       45.59       35.27     12.82 o 
  11   1  11       19.36       51.62     13.39 o 
  12   1  11        0.09        1.66     12.71 o 
  13   1  11        3.37        6.59     11.25 o 
   0   2  11     2488.58     2082.50    638.08 o 
   1   2  11       26.64       24.72      7.34 o 
   2   2  11      542.23      443.13     12.65 o 
   3   2  11      164.27      156.83      9.13 o 
   4   2  11      645.38      673.17     16.20 o 
   5   2  11        2.60        4.78      7.57 o 
   6   2  11      264.81      253.74     12.77 o 
   7   2  11       41.00       71.87     10.34 o 
   8   2  11      249.58      265.72     15.32 o 
   9   2  11       21.80       26.78     11.79 o 
  10   2  11       13.69        3.23     12.90 o 
  11   2  11       11.91       12.56     12.56 o 
  12   2  11        1.94       13.77     13.77 o 
  13   2  11       14.95       16.29     26.92 o 
   1   3  11      325.49      273.52     10.92 o 
   2   3  11      348.00      385.94     19.68 o 
   3   3  11     1383.56     1382.19     30.35 o 
   4   3  11        2.09        7.61     10.92 o 
   5   3  11      201.35      207.38     16.43 o 
   6   3  11        4.41        0.32      8.39 o 
   7   3  11      132.78      119.47     12.51 o 
   8   3  11      151.81      136.95     14.14 o 
   9   3  11       71.00      105.80     13.44 o 
  10   3  11      132.54      146.53     14.94 o 
  11   3  11       44.73       35.41     12.46 o 
  12   3  11        7.08        7.15     12.82 o 
   0   4  11       13.52       28.42      7.33 o 
   1   4  11     1090.68     1099.36     19.81 o 
   2   4  11      500.83      482.38     14.39 o 
   3   4  11      480.46      503.37     15.47 o 
   4   4  11      648.51      647.46     36.22 o 
   5   4  11       22.28       16.57     24.63 o 
   6   4  11      204.49      207.87     13.18 o 
   7   4  11      193.02      194.24     14.59 o 
   8   4  11        0.03       11.53     11.29 o 
   9   4  11        2.19       11.96     11.96 o 
  10   4  11        9.80        7.07     11.88 o 
  11   4  11       23.17       25.17     20.64 o 
  12   4  11        3.42        6.20     12.35 o 
   1   5  11      731.65      659.13     16.99 o 
   2   5  11      433.01      480.35     33.82 o 
   3   5  11     1194.17     1273.53     25.92 o 
   4   5  11       22.20       29.38     22.56 o 
   5   5  11        1.08        4.95      8.90 o 
   6   5  11      105.50       97.45     11.88 o 
   7   5  11      239.75      254.59     16.48 o 
   8   5  11      108.38      115.36     21.22 o 
   9   5  11       17.29       14.35     14.35 o 
  10   5  11        3.88        3.75     12.89 o 
  11   5  11        0.81        4.82     17.26 o 
  12   5  11        1.17        3.19     12.15 o 
   0   6  11       24.06       28.63      9.40 o 
   1   6  11       42.40       33.72      8.87 o 
   2   6  11       28.40       47.83     12.24 o 
   3   6  11      114.73      108.79     12.09 o 
   4   6  11      204.92      230.67     13.20 o 
   5   6  11        2.85        1.22     10.07 o 
   6   6  11       99.92       83.20     13.63 o 
   7   6  11        9.11       18.42     13.04 o 
   8   6  11       80.61       61.21     14.34 o 
   9   6  11        3.72       14.78     13.83 o 
  10   6  11        0.13       25.14     11.26 o 
  11   6  11        6.97        1.16     12.08 o 
   1   7  11      242.33      276.00     34.69 o 
   2   7  11      566.08      590.15     90.48 o 
   3   7  11       74.07       57.02     18.58 o 
   4   7  11      185.88      201.58     14.41 o 
   5   7  11      337.43      315.11     19.35 o 
   6   7  11        0.12       12.12     12.12 o 
   7   7  11       41.96       42.19     12.08 o 
   8   7  11        8.13        5.85     12.72 o 
   9   7  11       19.71       14.71     12.01 o 
  10   7  11        1.41        2.63     11.94 o 
  11   7  11        0.11       12.08     12.08 o 
   0   8  11       13.84       11.33     11.33 o 
   1   8  11        2.72        0.02     11.18 o 
   2   8  11       12.62        6.76     10.85 o 
   3   8  11      188.59      209.76     24.18 o 
   4   8  11      126.56      133.12     15.48 o 
   5   8  11        0.05        8.45     21.61 o 
   6   8  11        0.80        8.07     16.95 o 
   7   8  11        3.50       13.06     13.06 o 
   8   8  11        2.42        6.74     13.29 o 
   9   8  11        0.20       12.50     12.50 o 
  10   8  11        0.81        1.54     20.25 o 
   1   9  11        5.16       27.81     11.36 o 
   2   9  11       11.15       48.85     19.33 o 
   3   9  11       17.86       21.46     12.68 o 
   4   9  11        0.09        0.49     12.18 o 
   5   9  11       13.68        4.18     25.13 o 
   6   9  11       25.74       36.41     23.59 o 
   7   9  11        5.66       10.56     12.86 o 
   8   9  11        5.16       10.09     12.99 o 
   9   9  11        0.15       17.58     11.17 o 
   0  10  11       86.21       92.15     15.46 o 
   1  10  11        1.84       14.50     12.41 o 
   2  10  11       13.48       20.72     12.38 o 
   3  10  11       64.19       66.33     14.19 o 
   4  10  11        2.24       10.67     12.21 o 
   5  10  11        2.94        6.72     13.14 o 
   6  10  11        3.42        1.67     16.87 o 
   7  10  11        8.20        5.84     13.65 o 
   8  10  11        1.90        0.19     13.53 o 
   1  11  11       83.64       53.41     14.88 o 
   2  11  11        1.06       14.08     14.08 o 
   3  11  11       51.45       45.34     21.45 o 
   4  11  11        2.62        4.97     13.58 o 
   5  11  11        1.08       10.96     17.61 o 
   6  11  11        0.17        5.55     16.43 o 
   7  11  11        0.62       17.94     11.44 o 
   0  12  11        5.38        5.48     13.56 o 
   1  12  11        5.01       15.25     15.25 o 
   2  12  11       10.18       26.41     13.27 o 
   3  12  11       20.18       17.95     14.37 o 
   4  12  11        3.37        2.30     13.09 o 
   5  12  11        0.06        5.72     15.93 o 
   1  13  11        0.06       31.39     18.92 o 
   0   0  12     2569.05     2331.76     23.86 o 
   1   0  12       47.30       67.30      8.66 o 
   2   0  12       17.12       24.81      6.47 o 
   3   0  12       31.37       42.94      8.67 o 
   4   0  12      573.06      628.10     15.08 o 
   5   0  12      578.94      680.18     35.37 o 
   6   0  12       36.40       40.06      8.64 o 
   7   0  12       43.54       29.76     16.25 o 
   8   0  12      283.31      305.16     15.55 o 
   9   0  12      435.10      505.27     28.76 o 
  10   0  12      102.30      111.93     13.79 o 
  11   0  12      199.42      195.87     16.91 o 
  12   0  12        0.66        4.36     11.88 o 
  13   0  12       24.14       21.59     10.82 o 
   1   1  12       64.13       38.52      7.14 o 
   2   1  12     1649.22     1788.87     35.83 o 
   3   1  12      213.11      265.08     13.20 o 
   4   1  12       60.81       47.74      7.25 o 
   5   1  12        2.74       11.39      7.80 o 
   6   1  12      285.34      302.15     29.58 o 
   7   1  12      322.38      351.49     19.68 o 
   8   1  12      128.38      118.73     18.61 o 
   9   1  12        8.40       11.99     12.54 o 
  10   1  12       79.67       35.36     14.93 o 
  11   1  12       46.96       62.37     13.83 o 
  12   1  12       56.64       42.93     13.62 o 
  13   1  12        1.82       14.66     10.46 o 
   0   2  12     4132.93     4194.62    484.20 o 
   1   2  12     2179.52     2213.64     24.69 o 
   2   2  12      909.94      981.57     26.23 o 
   3   2  12      139.49      120.92      9.45 o 
   4   2  12      211.95      214.27     10.75 o 
   5   2  12      568.97      557.93     22.44 o 
   6   2  12      123.21      149.91     10.86 o 
   7   2  12      480.54      482.73     21.02 o 
   8   2  12      104.84      101.12     12.98 o 
   9   2  12       19.96       49.70     12.82 o 
  10   2  12        0.93       10.17     17.44 o 
  11   2  12       43.27       20.05     12.69 o 
  12   2  12       14.69        4.67     12.27 o 
  13   2  12        6.55        3.00     15.53 o 
   1   3  12       12.91        8.03      8.03 o 
   2   3  12      504.07      445.19     13.85 o 
   3   3  12       47.20       35.71      7.89 o 
   4   3  12        2.46        7.98      7.98 o 
   5   3  12        3.86        1.19     14.57 o 
   6   3  12       10.10        8.63     11.92 o 
   7   3  12      669.32      693.87     20.55 o 
   8   3  12      299.46      262.97     31.48 o 
   9   3  12       37.35       51.35     20.53 o 
  10   3  12        1.27        3.04     19.15 o 
  11   3  12        9.35       26.92     11.47 o 
  12   3  12        0.01       14.87     26.49 o 
   0   4  12       33.11       32.89     17.60 o 
   1   4  12      772.60      727.14     17.12 o 
   2   4  12     1377.81     1451.39     27.28 o 
   3   4  12      626.01      573.26     18.80 o 
   4   4  12      115.65      153.21     15.12 o 
   5   4  12       54.74       48.64     11.49 o 
   6   4  12      293.95      245.20     15.28 o 
   7   4  12        0.01       13.54     17.67 o 
   8   4  12      191.85      175.24     14.97 o 
   9   4  12      184.40      161.71     15.50 o 
  10   4  12        7.90        2.25     12.26 o 
  11   4  12        0.24        1.53     11.39 o 
  12   4  12       10.26        5.40     11.78 o 
   1   5  12      240.71      272.00     12.85 o 
   2   5  12      130.76      114.27      9.97 o 
   3   5  12      337.48      348.15     14.52 o 
   4   5  12      227.54      208.04     12.27 o 
   5   5  12        0.52       12.04      9.24 o 
   6   5  12      301.69      256.00     20.36 o 
   7   5  12      695.79      759.16     22.96 o 
   8   5  12        8.73        2.02     16.17 o 
   9   5  12       17.60        3.52     31.00 o 
  10   5  12        9.73        0.91     12.94 o 
  11   5  12       42.21       35.05     12.74 o 
  12   5  12       25.70        7.01     12.21 o 
   0   6  12      768.61      686.00     19.02 o 
   1   6  12      220.33      227.82     12.61 o 
   2   6  12      506.48      534.49     17.55 o 
   3   6  12       91.72       87.17     13.09 o 
   4   6  12       75.03       76.99     11.36 o 
   5   6  12       29.41       46.80     11.49 o 
   6   6  12       34.82       36.62     12.43 o 
   7   6  12      146.53      138.68     14.95 o 
   8   6  12       40.88       43.30     12.35 o 
   9   6  12       28.85       22.73     12.38 o 
  10   6  12        3.40        4.50     15.28 o 
  11   6  12        5.33       11.55     11.37 o 
   1   7  12      234.44      239.35     15.15 o 
   2   7  12       48.88       13.40     11.68 o 
   3   7  12        0.02        3.37     11.51 o 
   4   7  12       47.31       46.08     11.79 o 
   5   7  12        3.32       10.95     11.32 o 
   6   7  12        4.32       10.01     11.76 o 
   7   7  12       87.83       62.87     13.75 o 
   8   7  12       58.70       70.27     13.11 o 
   9   7  12       22.56        2.63     26.57 o 
  10   7  12        7.80        5.19     12.12 o 
  11   7  12        0.01        8.36     11.71 o 
   0   8  12      117.47      157.61     13.71 o 
   1   8  12        0.99        9.16     11.56 o 
   2   8  12        8.69       18.44     14.45 o 
   3   8  12        0.16        2.75     14.25 o 
   4   8  12      173.90      173.51     15.45 o 
   5   8  12       34.48       55.45     13.61 o 
   6   8  12       27.35       18.66     23.82 o 
   7   8  12        0.00        6.61     11.97 o 
   8   8  12        0.20       16.63     16.63 o 
   9   8  12        0.00        8.30     13.03 o 
  10   8  12        1.20        2.29     12.74 o 
   1   9  12       43.88       41.29     13.13 o 
   2   9  12        0.00       21.67     11.60 o 
   3   9  12        1.54       15.10     13.01 o 
   4   9  12       41.95       25.41     13.02 o 
   5   9  12       11.37       11.95     12.28 o 
   6   9  12        2.37       12.51     12.51 o 
   7   9  12        9.92        2.30     32.39 o 
   8   9  12        0.33       10.20     12.17 o 
   9   9  12        9.72        3.83     12.58 o 
   0  10  12       59.04       58.95     20.54 o 
   1  10  12       51.81       61.81     15.52 o 
   2  10  12        1.09        3.51     36.29 o 
   3  10  12       10.31       12.53     23.88 o 
   4  10  12        0.06       17.40     11.63 o 
   5  10  12        0.14       12.82     12.82 o 
   6  10  12        7.66       17.23     11.53 o 
   7  10  12        0.15       12.48     12.48 o 
   8  10  12        8.22        1.11     11.97 o 
   1  11  12        7.04       28.21     13.19 o 
   2  11  12       19.61       14.19     13.90 o 
   3  11  12        0.16        9.44     12.57 o 
   4  11  12       19.40       29.36     25.94 o 
   5  11  12        0.87       13.33     13.33 o 
   6  11  12        0.26        0.02     12.26 o 
   0  12  12       16.72       25.39     14.38 o 
   1  12  12       14.12       34.56     28.27 o 
   2  12  12        5.46        1.63     23.71 o 
   3  12  12       16.62        5.69     13.61 o 
   4  12  12        1.92       12.78     12.33 o 
   1   1  13      761.49      730.31     22.13 o 
   2   1  13       16.60        0.15      7.27 o 
   3   1  13        0.16        1.48      8.01 o 
   4   1  13      284.41      285.82     12.03 o 
   5   1  13      600.36      522.83     16.23 o 
   6   1  13       66.90       86.16     27.87 o 
   7   1  13       98.37      108.58     11.74 o 
   8   1  13       20.24       18.15     28.39 o 
   9   1  13        6.19       10.38     12.41 o 
  10   1  13       20.30       41.35     12.64 o 
  11   1  13       15.98       20.10     13.05 o 
  12   1  13       22.38       15.19     12.97 o 
   0   2  13      731.31     1053.28    206.02 o 
   1   2  13     1906.86     1937.37     24.66 o 
   2   2  13      323.73      364.59     12.55 o 
   3   2  13        4.70        2.55      7.25 o 
   4   2  13      140.53      155.63     10.26 o 
   5   2  13        0.14        7.59      7.59 o 
   6   2  13       39.44       36.34      9.45 o 
   7   2  13       27.46       42.45     10.73 o 
   8   2  13        6.50       10.87     10.87 o 
   9   2  13      155.05      162.14     14.99 o 
  10   2  13        0.66       16.56     23.44 o 
  11   2  13        3.66        2.63     11.73 o 
  12   2  13        8.72        4.06     12.64 o 
   1   3  13     2882.48     2747.99     32.23 o 
   2   3  13     3507.07     3737.19     60.59 o 
   3   3  13       70.14       61.55      8.68 o 
   4   3  13      212.08      201.98     12.01 o 
   5   3  13       57.33       77.04     11.21 o 
   6   3  13       25.08       19.92      9.80 o 
   7   3  13      117.24      114.95     25.06 o 
   8   3  13       30.88       35.75     17.69 o 
   9   3  13       20.99        8.58     38.28 o 
  10   3  13       87.59       80.69     13.85 o 
  11   3  13       18.72       10.63     11.79 o 
  12   3  13        0.00       11.94     11.94 o 
   0   4  13      593.54      519.23     15.91 o 
   1   4  13      222.50      203.82     18.50 o 
   2   4  13     1398.94     1419.41     41.37 o 
   3   4  13       14.45        0.88     20.00 o 
   4   4  13        1.29       18.44      8.01 o 
   5   4  13       19.70       23.97      9.14 o 
   6   4  13        0.31        6.46     21.04 o 
   7   4  13      158.51      191.47     36.24 o 
   8   4  13       58.34       45.59     14.42 o 
   9   4  13       42.34       46.00     12.56 o 
  10   4  13        6.82       10.67     12.21 o 
  11   4  13       25.14       22.67     12.52 o 
  12   4  13       13.86        6.92     12.15 o 
   1   5  13      413.83      531.82     32.19 o 
   2   5  13       73.71       81.71     10.19 o 
   3   5  13      308.96      341.81     19.84 o 
   4   5  13       68.80       83.89     19.74 o 
   5   5  13        1.76       14.35     20.33 o 
   6   5  13      121.64      138.93     13.85 o 
   7   5  13        4.83       15.75     18.58 o 
   8   5  13        0.30       10.88     15.92 o 
   9   5  13       29.93       24.47     12.45 o 
  10   5  13        0.09        2.57     11.51 o 
  11   5  13       10.23       16.38     13.51 o 
   0   6  13       35.58       38.03     10.90 o 
   1   6  13       24.19       28.80     10.03 o 
   2   6  13        4.29       18.35     10.97 o 
   3   6  13      101.17      116.16     12.20 o 
   4   6  13        5.50       10.36     10.97 o 
   5   6  13       91.54       95.98     12.51 o 
   6   6  13       26.72       26.55     12.42 o 
   7   6  13       54.60      101.96     12.39 o 
   8   6  13        2.25       10.56     11.22 o 
   9   6  13       19.41       12.57     12.80 o 
  10   6  13        0.08       14.78     14.78 o 
  11   6  13       16.07        0.49     13.59 o 
   1   7  13      363.35      418.63     25.23 o 
   2   7  13      410.48      439.76     18.43 o 
   3   7  13      457.90      473.61     19.32 o 
   4   7  13      318.98      309.03     18.05 o 
   5   7  13        8.70       19.11     12.00 o 
   6   7  13        0.05       11.91     11.91 o 
   7   7  13       25.87        1.00     12.97 o 
   8   7  13       17.95        9.02     13.50 o 
   9   7  13        5.98       12.62     12.62 o 
  10   7  13       10.65        1.24     13.34 o 
   0   8  13        3.65       15.80     11.58 o 
   1   8  13        2.77        8.73     11.29 o 
   2   8  13       28.75       38.64     12.66 o 
   3   8  13        3.62        4.71     11.84 o 
   4   8  13       51.77       56.05     19.58 o 
   5   8  13       48.39       30.02     13.85 o 
   6   8  13       26.44       18.70     12.43 o 
   7   8  13       34.27       24.20     12.79 o 
   8   8  13       31.56       12.07     14.47 o 
   9   8  13        4.72        2.75     12.05 o 
  10   8  13        0.55        8.06     14.24 o 
   1   9  13       97.72      103.60     14.06 o 
   2   9  13        0.92        5.02     12.75 o 
   3   9  13       27.13       25.45     12.72 o 
   4   9  13        8.83        5.58     20.68 o 
   5   9  13       28.76       14.77     12.86 o 
   6   9  13        0.12       16.04     16.04 o 
   7   9  13       14.21        0.62     20.11 o 
   8   9  13       17.17       19.22     33.75 o 
   9   9  13        4.39       12.81     12.81 o 
   0  10  13        0.65       13.87     13.87 o 
   1  10  13       18.08       10.38     13.97 o 
   2  10  13       33.51       38.31     13.56 o 
   3  10  13        8.20        7.15     38.79 o 
   4  10  13        9.80       20.91     13.41 o 
   5  10  13        0.03       12.65     12.65 o 
   6  10  13        0.30       21.97     16.45 o 
   7  10  13        1.98        9.44     12.08 o 
   1  11  13       16.26       10.83     13.42 o 
   2  11  13        3.02        9.46     12.79 o 
   3  11  13        5.56       19.02     12.22 o 
   4  11  13        6.19        1.86     12.75 o 
   5  11  13        2.96        8.31     13.25 o 
   6  11  13        9.00       13.15     11.87 o 
   0  12  13        1.82       11.05     20.45 o 
   1  12  13        2.98       10.97     13.28 o 
   2  12  13        4.21        8.11     13.16 o 
   3  12  13        0.12        1.68     12.75 o 
   4  12  13        0.03       14.00     14.00 o 
   0   0  14        9.79        1.34      8.72 o 
   1   0  14        0.05        1.19      5.91 o 
   2   0  14      297.52      307.16     11.62 o 
   3   0  14       12.46        4.57     13.03 o 
   4   0  14     1128.75     1023.37     53.73 o 
   5   0  14      216.35      238.60     12.09 o 
   6   0  14       10.51       15.62      9.12 o 
   7   0  14      157.81      169.19     31.01 o 
   8   0  14        7.61        1.95     10.61 o 
   9   0  14        0.02        9.92     11.88 o 
  10   0  14      115.44       75.53     15.13 o 
  11   0  14      220.36      239.95     38.80 o 
  12   0  14        9.13       19.45     10.88 o 
   1   1  14     1793.06     1830.39     24.20 o 
   2   1  14      160.22      188.27     18.00 o 
   3   1  14      843.86      916.63     44.33 o 
   4   1  14      589.25      582.52     16.51 o 
   5   1  14        0.08        5.17      7.80 o 
   6   1  14      106.65      113.85     11.14 o 
   7   1  14        0.15       14.37     10.10 o 
   8   1  14       62.99       64.36     36.32 o 
   9   1  14      230.96      201.53     15.91 o 
  10   1  14        4.20        9.73     12.20 o 
  11   1  14       37.06       63.97     12.70 o 
  12   1  14       10.56        6.72     11.92 o 
   0   2  14       27.08      283.24    526.58 o 
   1   2  14      738.50      684.11     16.53 o 
   2   2  14      117.85      112.54     11.10 o 
   3   2  14      656.71      617.60     35.01 o 
   4   2  14       34.43       33.33      8.10 o 
   5   2  14       44.56       33.64      8.83 o 
   6   2  14      234.33      215.34     13.75 o 
   7   2  14        9.03       14.96     11.85 o 
   8   2  14       45.67       35.96     12.76 o 
   9   2  14      245.66      248.31     28.02 o 
  10   2  14        1.37        0.43     12.25 o 
  11   2  14       15.31       13.66     11.60 o 
  12   2  14        4.49        2.74     35.93 o 
   1   3  14       17.85        9.70      9.91 o 
   2   3  14        0.89       10.21     10.21 o 
   3   3  14        0.75        3.52      7.75 o 
   4   3  14        6.53        3.59      8.38 o 
   5   3  14       57.90       35.89     12.62 o 
   6   3  14       11.14       23.70     10.56 o 
   7   3  14      269.36      278.61     15.78 o 
   8   3  14       52.94       49.99     12.92 o 
   9   3  14       16.88       16.33     12.38 o 
  10   3  14        2.15       27.62     10.77 o 
  11   3  14        0.66        2.45     11.82 o 
  12   3  14        0.16        4.31     16.01 o 
   0   4  14      251.27      258.68     14.11 o 
   1   4  14      694.03      714.05     22.73 o 
   2   4  14       60.10       74.38     14.06 o 
   3   4  14       47.31       62.27      9.84 o 
   4   4  14       13.47       12.72      8.92 o 
   5   4  14        0.00        2.95     14.90 o 
   6   4  14        0.54        7.77     12.35 o 
   7   4  14        0.83       13.74     11.87 o 
   8   4  14       20.58       16.74     23.86 o 
   9   4  14        0.02       21.36     12.07 o 
  10   4  14        0.19        3.01     10.98 o 
  11   4  14        3.48       29.71     16.91 o 
  12   4  14        0.73        5.38     10.86 o 
   1   5  14        0.44        0.51      8.94 o 
   2   5  14        0.08        6.37      9.68 o 
   3   5  14        0.10       13.44      8.87 o 
   4   5  14        0.28        6.09     18.37 o 
   5   5  14       41.13       67.36     12.16 o 
   6   5  14        2.03        5.07     11.43 o 
   7   5  14       30.39       17.15     17.21 o 
   8   5  14       35.88       26.49     14.09 o 
   9   5  14       76.09       61.43     14.06 o 
  10   5  14        0.19       17.70     18.17 o 
  11   5  14        1.17        1.59     11.27 o 
   0   6  14       12.19       31.77     14.58 o 
   1   6  14       62.34       44.41     11.41 o 
   2   6  14       41.69       27.58     12.63 o 
   3   6  14      541.72      562.53     19.30 o 
   4   6  14      586.76      552.27     20.56 o 
   5   6  14        1.57       11.19     11.88 o 
   6   6  14       35.37       33.11     12.40 o 
   7   6  14        0.25       13.22     20.04 o 
   8   6  14       11.41       16.81     11.39 o 
   9   6  14       12.93        5.44     11.99 o 
  10   6  14        6.25       15.27     11.89 o 
  11   6  14        2.33       16.06     12.09 o 
   1   7  14      379.95      394.37     17.50 o 
   2   7  14      131.14      119.18     13.77 o 
   3   7  14        3.17       13.35     13.35 o 
   4   7  14       67.15       52.64     13.85 o 
   5   7  14      228.11      260.06     29.81 o 
   6   7  14       20.43       16.39     12.61 o 
   7   7  14        2.96       12.53     12.53 o 
   8   7  14       42.62       69.87     13.26 o 
   9   7  14        0.01        9.24     11.94 o 
  10   7  14        2.08        5.70     11.98 o 
   0   8  14       15.27        2.76     11.90 o 
   1   8  14        0.24       12.22     11.05 o 
   2   8  14       10.88       15.46     24.82 o 
   3   8  14       34.74       48.21     12.10 o 
   4   8  14       46.52       55.36     13.91 o 
   5   8  14       86.11       89.12     14.29 o 
   6   8  14       17.90       10.20     17.17 o 
   7   8  14       43.72       62.04     13.01 o 
   8   8  14        6.34        9.12     12.30 o 
   9   8  14        6.38        9.41     15.61 o 
   1   9  14       58.53       73.96     14.94 o 
   2   9  14      160.45      165.11     16.37 o 
   3   9  14        0.01       15.81     28.97 o 
   4   9  14       10.08        4.06     17.34 o 
   5   9  14        0.49        3.70     12.99 o 
   6   9  14       85.32      102.03     25.23 o 
   7   9  14       18.98        0.90     13.87 o 
   8   9  14       15.06       19.81     18.48 o 
   0  10  14      254.02      291.58     18.99 o 
   1  10  14        5.97       13.44     13.78 o 
   2  10  14       66.46       35.23     14.88 o 
   3  10  14        0.05        0.41     25.58 o 
   4  10  14        0.61        9.33     11.63 o 
   5  10  14       10.57        6.93     24.25 o 
   6  10  14        1.14        4.91     13.63 o 
   7  10  14       24.37       42.09     12.23 o 
   1  11  14        0.54       17.71     18.00 o 
   2  11  14       18.66       36.63     15.62 o 
   3  11  14        0.08        6.16     12.53 o 
   4  11  14        1.59        8.72     13.13 o 
   5  11  14        0.10        0.70     12.40 o 
   6  11  14        5.22       20.16     20.16 o 
   0  12  14       79.60       94.76     45.70 o 
   1  12  14        0.18        3.32     13.85 o 
   2  12  14        0.15       13.68     13.68 o 
   3  12  14       11.04       16.20     27.41 o 
   1   1  15       18.48        4.54      7.96 o 
   2   1  15     1043.07     1050.20     22.12 o 
   3   1  15      299.16      284.20     12.60 o 
   4   1  15      407.81      445.11     23.83 o 
   5   1  15       14.66        1.97     16.51 o 
   6   1  15       97.95      123.67     11.12 o 
   7   1  15      216.70      195.16     14.51 o 
   8   1  15      109.34      120.55     14.98 o 
   9   1  15        0.34       14.95     19.71 o 
  10   1  15       36.01       10.20     31.80 o 
  11   1  15        0.00       16.36     18.88 o 
  12   1  15       18.50        2.47     11.90 o 
   0   2  15        0.84       30.51     30.51 o 
   1   2  15       17.79       24.52      8.61 o 
   2   2  15       62.23       57.80      9.19 o 
   3   2  15      141.66      172.62     13.64 o 
   4   2  15      318.54      346.70     14.04 o 
   5   2  15        6.94       10.36      9.17 o 
   6   2  15        1.74        1.78     18.28 o 
   7   2  15       84.51       73.42     15.86 o 
   8   2  15       10.62       11.89     11.26 o 
   9   2  15        0.32        5.50     22.85 o 
  10   2  15       39.81       41.83     12.03 o 
  11   2  15        0.50       15.06     10.59 o 
  12   2  15        0.00        4.60     10.65 o 
   1   3  15      120.27      134.83      9.81 o 
   2   3  15      334.70      345.75     32.97 o 
   3   3  15       18.13       47.36     22.41 o 
   4   3  15      265.91      255.51     12.65 o 
   5   3  15       35.87       30.75      9.23 o 
   6   3  15      181.63      171.23     19.48 o 
   7   3  15       10.00        1.04     13.41 o 
   8   3  15        5.32        9.65     12.26 o 
   9   3  15        3.97        1.44     26.20 o 
  10   3  15        4.40        8.32     11.87 o 
  11   3  15        0.89        5.56     11.46 o 
  12   3  15        0.89       12.67     10.73 o 
   0   4  15      246.88      214.25     14.60 o 
   1   4  15       81.01       74.66     11.59 o 
   2   4  15      222.39      204.61     11.85 o 
   3   4  15        0.40        4.84      9.23 o 
   4   4  15        0.85        6.00      9.29 o 
   5   4  15      122.59      121.60     12.56 o 
   6   4  15        3.25        7.55     10.33 o 
   7   4  15       67.56      100.01     16.50 o 
   8   4  15       87.22       70.42     14.13 o 
   9   4  15        0.50        2.49     12.13 o 
  10   4  15       40.19       40.19     12.15 o 
  11   4  15       15.08       12.36     12.56 o 
   1   5  15      395.43      410.87     16.38 o 
   2   5  15       36.61       31.84     11.69 o 
   3   5  15       25.38       27.01     10.14 o 
   4   5  15       51.02       48.21     11.56 o 
   5   5  15       14.02       16.61     11.10 o 
   6   5  15        1.79       31.90     26.59 o 
   7   5  15        8.94       33.98     12.04 o 
   8   5  15       57.64       51.60     14.27 o 
   9   5  15        3.22       12.94     12.94 o 
  10   5  15        0.14        0.02     11.01 o 
  11   5  15        2.93       11.64     11.87 o 
   0   6  15        2.43        3.38     19.68 o 
   1   6  15        1.11       16.55     19.89 o 
   2   6  15      503.62      515.13     19.24 o 
   3   6  15       24.60       19.92     13.11 o 
   4   6  15       89.78       82.38     13.62 o 
   5   6  15       22.55        4.24     12.38 o 
   6   6  15       16.32        8.59     12.74 o 
   7   6  15        6.25       14.01     21.43 o 
   8   6  15        5.52       29.86     12.07 o 
   9   6  15        3.52        7.52     11.98 o 
  10   6  15        0.16        7.36     12.03 o 
   1   7  15       72.86       75.66     17.08 o 
   2   7  15        0.68       13.45     13.45 o 
   3   7  15        3.46        4.41     12.87 o 
   4   7  15       93.06      100.13     27.20 o 
   5   7  15        0.60        5.37     18.03 o 
   6   7  15        0.02       31.66     25.18 o 
   7   7  15        7.00       11.40     13.02 o 
   8   7  15        0.14       18.80     12.07 o 
   9   7  15        0.71        7.09     13.32 o 
  10   7  15        6.40       10.25     12.15 o 
   0   8  15       41.07       35.69     11.88 o 
   1   8  15        5.78        5.88     12.29 o 
   2   8  15      342.43      286.65     18.57 o 
   3   8  15        1.27        0.59     12.37 o 
   4   8  15        6.40       20.10     17.63 o 
   5   8  15        0.66       11.68     12.00 o 
   6   8  15       33.23       30.33     15.42 o 
   7   8  15        9.13        1.48     24.17 o 
   8   8  15       23.36       34.80     12.40 o 
   9   8  15        3.77        7.30     12.35 o 
   1   9  15       79.29       80.11     13.93 o 
   2   9  15        0.60        6.16     18.72 o 
   3   9  15       27.51        3.05     13.92 o 
   4   9  15        2.84        6.88     13.04 o 
   5   9  15        0.30       13.00     13.00 o 
   6   9  15       64.45       86.14     14.33 o 
   7   9  15        3.94       18.08     12.47 o 
   8   9  15       20.51       29.15     13.18 o 
   0  10  15       43.44       43.68     13.81 o 
   1  10  15        1.75       24.63     12.82 o 
   2  10  15       18.73        1.25     14.60 o 
   3  10  15        0.00        3.56     12.74 o 
   4  10  15        9.84        4.40     13.51 o 
   5  10  15        1.41       16.72     12.09 o 
   6  10  15        1.44        3.55     13.20 o 
   7  10  15        0.59        5.57     22.25 o 
   1  11  15       24.16        8.38     14.49 o 
   2  11  15       14.69       32.39     13.51 o 
   3  11  15        0.77       18.14     24.04 o 
   4  11  15        0.42        8.93     12.72 o 
   5  11  15        0.11        2.94     16.02 o 
   0  12  15        4.06        0.62     14.16 o 
   1  12  15        0.75        8.42     13.12 o 
   2  12  15       13.67        2.85     13.60 o 
   0   0  16       63.43       72.42      8.78 o 
   1   0  16      106.52      100.13      9.04 o 
   2   0  16     2155.72     2368.52     59.13 o 
   3   0  16      690.00      752.22     17.80 o 
   4   0  16     1171.35     1306.49     23.87 o 
   5   0  16      327.74      338.17     33.40 o 
   6   0  16        7.77        0.86      9.80 o 
   7   0  16        0.55       11.78     11.78 o 
   8   0  16      148.00      128.82     16.00 o 
   9   0  16        0.28       20.11     11.87 o 
  10   0  16       76.48       89.94     14.17 o 
  11   0  16        8.34       16.68     11.41 o 
  12   0  16       12.06       12.38     16.80 o 
   1   1  16        0.12        1.22      7.58 o 
   2   1  16        4.65        3.37      8.35 o 
   3   1  16      136.20      119.69     10.03 o 
   4   1  16       37.85       43.69      9.40 o 
   5   1  16       55.73       63.17     10.29 o 
   6   1  16       72.93       63.38     12.06 o 
   7   1  16      440.01      467.11     18.18 o 
   8   1  16      268.73      315.80     23.71 o 
   9   1  16       29.89       13.71     12.82 o 
  10   1  16        2.46        6.38     11.99 o 
  11   1  16       22.76        4.72     13.31 o 
  12   1  16        6.50       15.52     11.29 o 
   0   2  16       42.68      143.65    191.25 o 
   1   2  16      151.22      185.63     11.25 o 
   2   2  16        2.82        0.45      8.04 o 
   3   2  16       18.27       14.76     19.44 o 
   4   2  16       79.12       92.29     10.67 o 
   5   2  16      129.12      150.14     11.79 o 
   6   2  16      107.36      118.22     12.67 o 
   7   2  16        8.08       12.05     11.64 o 
   8   2  16       47.60       89.24     13.39 o 
   9   2  16       11.10       21.70     12.11 o 
  10   2  16        1.99        1.08     11.67 o 
  11   2  16       15.52       15.93     11.78 o 
  12   2  16        1.94       15.41     14.54 o 
   1   3  16      186.28      182.62     11.84 o 
   2   3  16      223.09      197.99     15.48 o 
   3   3  16      287.73      270.11     13.94 o 
   4   3  16       36.43       28.20     10.54 o 
   5   3  16       51.10       54.31     10.48 o 
   6   3  16        9.22        5.56     14.17 o 
   7   3  16       34.87       50.71     13.29 o 
   8   3  16       45.42       17.71     12.88 o 
   9   3  16       19.28       25.72     15.12 o 
  10   3  16        1.03       11.26     11.19 o 
  11   3  16        3.55       15.17     11.50 o 
   0   4  16      857.73      857.72     21.42 o 
   1   4  16        0.05        1.03     20.51 o 
   2   4  16       34.75       42.68     14.71 o 
   3   4  16      199.19      211.04     22.25 o 
   4   4  16       24.10       26.20      9.12 o 
   5   4  16        0.48       13.21     10.36 o 
   6   4  16        9.62        0.89     11.50 o 
   7   4  16        9.02       21.91     12.26 o 
   8   4  16       16.78       18.48     12.86 o 
   9   4  16      172.88      153.81     15.49 o 
  10   4  16        0.88       12.46     12.46 o 
  11   4  16        2.32       34.16     10.45 o 
   1   5  16       95.52       87.01     11.91 o 
   2   5  16       43.56       29.72     15.59 o 
   3   5  16       48.29       18.15     28.19 o 
   4   5  16      240.92      236.41     15.15 o 
   5   5  16        3.01       14.23     11.45 o 
   6   5  16        9.80       11.05     22.97 o 
   7   5  16        0.24        5.31     12.17 o 
   8   5  16       68.08       61.51     13.47 o 
   9   5  16        0.11        3.48     11.45 o 
  10   5  16        0.25        7.73     10.95 o 
  11   5  16        0.48       10.41     11.32 o 
   0   6  16       27.33       22.45     10.55 o 
   1   6  16       22.95       20.41     11.14 o 
   2   6  16      105.40      110.47     33.80 o 
   3   6  16       24.24       24.75     13.05 o 
   4   6  16     1193.51     1240.82     32.59 o 
   5   6  16       36.81       29.23     13.33 o 
   6   6  16       65.87       43.96     13.24 o 
   7   6  16        0.64        0.26     11.72 o 
   8   6  16       15.38        2.70     12.31 o 
   9   6  16        4.34       11.04     12.61 o 
  10   6  16       11.33       11.56     11.51 o 
   1   7  16      119.34      145.96     15.06 o 
   2   7  16      361.14      306.49     17.50 o 
   3   7  16       37.65       12.84     14.64 o 
   4   7  16      239.25      206.31     19.83 o 
   5   7  16        9.63        5.42     12.70 o 
   6   7  16       19.43       28.40     16.84 o 
   7   7  16        5.44        4.35     11.91 o 
   8   7  16       16.87       44.51     31.00 o 
   9   7  16        2.21       17.63     16.47 o 
   0   8  16       93.54      110.36     14.06 o 
   1   8  16       11.89        8.97     12.60 o 
   2   8  16       80.69       61.31     14.91 o 
   3   8  16      128.08      159.05     16.07 o 
   4   8  16      110.99       86.64     17.75 o 
   5   8  16        6.54       12.25     11.90 o 
   6   8  16        0.69       13.19     13.19 o 
   7   8  16       29.98       39.07     23.13 o 
   8   8  16        1.21        0.97     12.78 o 
   9   8  16        6.21       12.23     12.23 o 
   1   9  16        4.49        9.18     12.68 o 
   2   9  16      147.72      163.79     16.07 o 
   3   9  16        0.20       16.99     11.94 o 
   4   9  16       42.57       50.81     13.63 o 
   5   9  16        4.49       10.30     13.24 o 
   6   9  16       23.84       21.42     13.07 o 
   7   9  16        7.10       17.02     12.34 o 
   8   9  16        1.28        3.60     12.09 o 
   0  10  16       75.04       66.13     14.75 o 
   1  10  16        2.90        2.41     12.95 o 
   2  10  16        0.27       31.03     12.50 o 
   3  10  16        8.05        7.85     18.30 o 
   4  10  16        7.99        5.36     22.19 o 
   5  10  16        1.02        3.46     12.87 o 
   6  10  16        5.78       10.52     11.98 o 
   1  11  16       11.26       19.79     12.87 o 
   2  11  16       41.00        2.79     23.05 o 
   3  11  16       29.22        7.89     14.35 o 
   4  11  16        4.78        5.40     13.11 o 
   0  12  16       28.74        4.58     18.50 o 
   1   1  17       17.85       14.79      7.95 o 
   2   1  17      373.14      334.85     13.92 o 
   3   1  17      254.02      262.74     17.00 o 
   4   1  17      132.79      132.81     11.80 o 
   5   1  17       40.66       60.21     10.54 o 
   6   1  17       29.35       44.40     10.59 o 
   7   1  17      146.62      157.91     14.83 o 
   8   1  17        5.57       34.26     18.80 o 
   9   1  17        0.03        7.88     11.36 o 
  10   1  17        0.01        3.94     11.43 o 
  11   1  17        0.03        7.85     10.38 o 
   0   2  17      356.54      357.47     16.26 o 
   1   2  17      169.34      149.49     22.98 o 
   2   2  17      403.07      431.61     15.38 o 
   3   2  17      318.56      293.56     13.86 o 
   4   2  17      187.83      197.01     13.70 o 
   5   2  17       67.65       76.32     11.32 o 
   6   2  17      304.94      313.14     16.27 o 
   7   2  17       28.82       59.91     12.81 o 
   8   2  17      279.66      258.48     23.08 o 
   9   2  17       31.04       43.83     29.63 o 
  10   2  17        6.00        6.87     27.23 o 
  11   2  17       11.38        6.29     11.16 o 
   1   3  17        1.14        7.67     20.70 o 
   2   3  17        0.14        9.38      9.38 o 
   3   3  17      344.92      318.87     21.51 o 
   4   3  17       27.78       35.06      9.71 o 
   5   3  17        0.42        6.11     10.46 o 
   6   3  17       68.90       61.20     12.64 o 
   7   3  17      722.97      736.64     49.08 o 
   8   3  17       55.64       70.67     17.57 o 
   9   3  17       59.01       49.16     13.51 o 
  10   3  17       23.79       43.62     25.50 o 
  11   3  17        0.41       10.78     10.92 o 
   0   4  17        9.54      129.40    134.42 o 
   1   4  17        4.14        2.93      9.10 o 
   2   4  17       18.93        5.66     10.14 o 
   3   4  17      260.66      286.74     16.58 o 
   4   4  17       44.83       23.79     11.83 o 
   5   4  17       40.84       62.58     14.60 o 
   6   4  17       23.28       15.71     12.17 o 
   7   4  17      260.04      318.81     22.50 o 
   8   4  17       50.00       79.59     14.11 o 
   9   4  17       84.30       95.38     15.34 o 
  10   4  17        5.91        9.63     23.86 o 
  11   4  17        3.80       18.11     18.90 o 
   1   5  17      110.28       72.61     12.95 o 
   2   5  17       99.57       92.13     14.22 o 
   3   5  17     1501.71     1510.44     87.25 o 
   4   5  17       27.40       39.11     13.14 o 
   5   5  17      191.11      186.07     26.18 o 
   6   5  17      104.73       94.72     18.61 o 
   7   5  17       61.73       53.67     29.36 o 
   8   5  17       35.32       62.41     22.89 o 
   9   5  17        0.11        9.65     11.67 o 
  10   5  17        4.30        0.23     11.75 o 
   0   6  17       65.55       61.91     12.20 o 
   1   6  17       23.22       35.21     12.16 o 
   2   6  17        7.07       12.71     14.13 o 
   3   6  17      467.68      482.25     20.26 o 
   4   6  17       12.06        6.20     16.26 o 
   5   6  17       10.59       12.06     16.36 o 
   6   6  17        1.38        1.50     11.84 o 
   7   6  17        6.49        8.55     11.95 o 
   8   6  17        0.10       12.66     12.66 o 
   9   6  17       10.44        9.97     11.94 o 
  10   6  17        3.36        4.19     11.33 o 
   1   7  17       55.08       18.82     12.28 o 
   2   7  17       12.30        3.53     16.66 o 
   3   7  17       90.75       69.01     13.70 o 
   4   7  17        2.89       11.19     14.30 o 
   5   7  17        0.17       31.90     11.34 o 
   6   7  17        3.61       25.03     11.63 o 
   7   7  17        5.72       11.11     11.62 o 
   8   7  17        5.08        1.85     12.39 o 
   9   7  17        0.55       12.32     12.32 o 
   0   8  17        0.08        3.20     11.67 o 
   1   8  17       68.79       65.25     18.03 o 
   2   8  17       18.52       16.35     28.49 o 
   3   8  17       73.51       41.67     24.53 o 
   4   8  17        1.80       17.92     12.15 o 
   5   8  17        7.77       11.50     13.30 o 
   6   8  17       43.47       43.83     13.04 o 
   7   8  17       14.24       12.68     25.34 o 
   8   8  17       21.18       28.43     13.19 o 
   1   9  17        1.02        1.92     12.51 o 
   2   9  17       28.84       16.19     14.24 o 
   3   9  17       18.61       24.89     13.44 o 
   4   9  17        3.45       17.91     12.15 o 
   5   9  17        3.74        0.51     14.18 o 
   6   9  17       18.35       19.45     12.71 o 
   7   9  17        5.20       24.39     12.66 o 
   0  10  17       41.27       49.48     41.66 o 
   1  10  17        0.04       12.85     12.85 o 
   2  10  17        4.49        3.66     13.63 o 
   3  10  17        1.00        3.91     15.58 o 
   4  10  17       21.15       15.34     16.65 o 
   5  10  17       15.06        1.78     13.08 o 
   6  10  17        9.60       19.03     13.42 o 
   1  11  17        3.34        1.64     13.66 o 
   2  11  17        3.61        2.50     16.86 o 
   3  11  17       21.25       18.61     26.24 o 
   4  11  17        1.96       17.07     17.07 o 
   0   0  18      777.35      870.17     28.62 o 
   1   0  18       16.75        1.58      8.31 o 
   2   0  18       16.69       28.07      8.28 o 
   3   0  18        7.86       30.98     11.98 o 
   4   0  18      320.71      342.81     15.01 o 
   5   0  18      174.13      172.26     13.00 o 
   6   0  18      236.86      226.04     14.16 o 
   7   0  18       46.91       48.77     21.45 o 
   8   0  18      167.91      170.73     13.92 o 
   9   0  18        8.97        8.24     11.34 o 
  10   0  18       11.16       12.01     14.07 o 
  11   0  18       24.96       22.19     11.58 o 
   1   1  18        8.67        3.59      9.11 o 
   2   1  18        0.02        8.86      8.86 o 
   3   1  18        8.96        6.52     11.34 o 
   4   1  18      386.47      402.88     16.42 o 
   5   1  18       89.30       98.33     20.73 o 
   6   1  18       77.91       76.68     13.58 o 
   7   1  18       69.31       51.85     33.30 o 
   8   1  18       83.00       60.09     13.68 o 
   9   1  18        0.13        1.32     12.08 o 
  10   1  18        2.75       12.60     10.70 o 
  11   1  18        0.06        8.15     11.03 o 
   0   2  18      227.43      301.90    379.61 o 
   1   2  18       14.32        1.95     14.01 o 
   2   2  18        0.97        4.18      9.44 o 
   3   2  18        5.87        7.86      8.95 o 
   4   2  18        8.12        9.79     11.74 o 
   5   2  18       11.64       12.82     10.60 o 
   6   2  18       95.50      118.05     13.37 o 
   7   2  18        0.09       12.16     12.16 o 
   8   2  18      363.51      381.18     19.19 o 
   9   2  18        8.05       22.51     12.23 o 
  10   2  18       23.31       39.27     11.61 o 
  11   2  18        0.16        8.31     11.69 o 
   1   3  18      114.47      124.01     12.84 o 
   2   3  18      104.54      108.16     11.54 o 
   3   3  18       72.54       84.69     12.27 o 
   4   3  18       20.10       18.00     12.07 o 
   5   3  18       53.65       52.79     15.10 o 
   6   3  18        6.53        3.99     17.72 o 
   7   3  18        5.19       13.29     13.29 o 
   8   3  18       79.59       82.51     14.40 o 
   9   3  18       29.48       38.23     12.21 o 
  10   3  18       16.15        8.01     12.39 o 
  11   3  18        1.10        5.44     10.71 o 
   0   4  18      237.97      238.47     14.61 o 
   1   4  18       51.76       81.49     11.32 o 
   2   4  18      580.52      584.09     19.97 o 
   3   4  18      104.98      107.09     24.28 o 
   4   4  18      449.59      508.71     19.15 o 
   5   4  18        1.91        9.66     11.08 o 
   6   4  18      632.78      652.86     22.39 o 
   7   4  18        1.72        0.94     12.66 o 
   8   4  18      251.29      191.47     17.57 o 
   9   4  18       12.30        9.54     11.74 o 
  10   4  18        0.12        7.98     15.64 o 
   1   5  18      406.84      439.30     18.34 o 
   2   5  18     1799.43     1797.50     83.61 o 
   3   5  18        3.42        6.63     13.86 o 
   4   5  18     1085.82     1035.61     26.81 o 
   5   5  18       28.47        6.50     14.41 o 
   6   5  18       25.29       17.95     34.71 o 
   7   5  18       10.35       24.88     12.62 o 
   8   5  18        9.02       10.77     11.72 o 
   9   5  18        6.84        0.45     19.57 o 
  10   5  18        0.36        0.66     11.61 o 
   0   6  18        3.12        8.10     11.57 o 
   1   6  18        2.69        5.22     12.20 o 
   2   6  18      531.12      612.48     21.16 o 
   3   6  18       49.80       39.39     14.69 o 
   4   6  18        1.02        2.93     21.89 o 
   5   6  18        7.31        4.56     25.44 o 
   6   6  18       34.62       14.66     13.15 o 
   7   6  18       17.67       14.00     12.34 o 
   8   6  18       26.83       50.02     20.50 o 
   9   6  18        0.03        2.23     11.33 o 
   1   7  18        3.97        2.91     11.67 o 
   2   7  18       88.24      119.45     23.22 o 
   3   7  18        0.35        9.09     13.87 o 
   4   7  18       27.78       46.27     13.32 o 
   5   7  18        0.46        6.74     12.56 o 
   6   7  18       11.22       12.75     12.75 o 
   7   7  18        3.46        4.01     18.57 o 
   8   7  18        9.14        0.98     12.58 o 
   9   7  18       15.00       10.08     12.10 o 
   0   8  18       20.88        2.20     12.85 o 
   1   8  18        0.00        0.55     29.39 o 
   2   8  18       88.00       83.91     14.15 o 
   3   8  18       14.06       24.21     27.26 o 
   4   8  18       98.51      116.73     14.97 o 
   5   8  18        9.41       15.31     45.51 o 
   6   8  18       17.64       29.20     13.26 o 
   7   8  18        8.39        0.80     21.57 o 
   8   8  18        5.95        1.75     11.59 o 
   1   9  18        0.96       12.79     17.87 o 
   2   9  18        0.49        9.87     19.47 o 
   3   9  18        0.00        3.72     17.39 o 
   4   9  18       16.43       16.99     18.52 o 
   5   9  18        0.72        0.82     12.61 o 
   6   9  18        4.14        7.59     12.28 o 
   7   9  18       18.77        8.50     13.40 o 
   0  10  18       95.83       89.61     15.74 o 
   1  10  18        2.35        4.90     24.02 o 
   2  10  18        2.46       23.26     12.64 o 
   3  10  18        0.10        4.98     12.13 o 
   4  10  18        0.01        8.31     12.35 o 
   5  10  18        1.40       12.14     12.14 o 
   1  11  18        0.00       14.50     16.37 o 
   2  11  18        0.68       12.50     12.40 o 
   3  11  18        5.51       17.11     13.15 o 
   1   1  19       79.51      106.06     12.24 o 
   2   1  19      225.10      294.76     14.71 o 
   3   1  19      130.76      167.65     13.73 o 
   4   1  19      455.86      546.19     18.93 o 
   5   1  19       76.96       90.93     22.82 o 
   6   1  19       55.45       59.95     13.02 o 
   7   1  19        5.86       16.85     11.46 o 
   8   1  19        0.46       11.71     11.71 o 
   9   1  19       20.56       31.26     10.79 o 
  10   1  19       11.59        2.36     10.62 o 
  11   1  19        0.01        3.27     10.77 o 
   0   2  19      362.25      299.57    166.51 o 
   1   2  19      346.93      345.35     15.37 o 
   2   2  19       51.64       50.08     10.48 o 
   3   2  19       93.13       91.55     16.43 o 
   4   2  19       76.98       69.96     11.05 o 
   5   2  19       10.79       16.77     10.38 o 
   6   2  19      275.09      233.00     15.86 o 
   7   2  19        2.03       12.24     12.24 o 
   8   2  19      107.28       95.99     20.11 o 
   9   2  19        3.17        6.67     11.44 o 
  10   2  19        9.06       17.41     13.28 o 
  11   2  19        4.89        6.52     10.73 o 
   1   3  19        1.10        3.94     10.59 o 
   2   3  19       46.03       32.08     10.84 o 
   3   3  19      180.08      213.06     14.07 o 
   4   3  19      435.87      389.25     17.39 o 
   5   3  19       23.04       21.39     19.72 o 
   6   3  19      222.72      198.65     15.76 o 
   7   3  19      171.14      157.62     15.32 o 
   8   3  19        5.65        8.30     12.84 o 
   9   3  19       22.30        7.47     12.10 o 
  10   3  19       13.43       11.84     11.89 o 
   0   4  19       11.58       87.81    101.53 o 
   1   4  19      301.91      329.98     23.50 o 
   2   4  19       53.50       40.72     13.37 o 
   3   4  19      313.38      326.46     17.58 o 
   4   4  19       27.63       37.24     12.35 o 
   5   4  19        0.27        7.40     11.80 o 
   6   4  19      304.72      362.22     20.55 o 
   7   4  19       61.01       59.74     13.97 o 
   8   4  19       29.99       18.00     13.81 o 
   9   4  19       13.96       19.20     12.28 o 
  10   4  19        0.00        7.33     10.69 o 
   1   5  19      367.34      395.20     20.17 o 
   2   5  19        7.73       14.24     14.24 o 
   3   5  19      275.25      291.23     24.00 o 
   4   5  19        2.39        1.35     12.65 o 
   5   5  19        3.03        0.18     12.56 o 
   6   5  19        8.43       12.10     12.10 o 
   7   5  19       22.49       30.19     13.27 o 
   8   5  19       38.27       46.91     12.66 o 
   9   5  19        0.03       11.95     11.95 o 
  10   5  19        0.10       10.48     12.55 o 
   0   6  19      178.76      195.02     22.26 o 
   1   6  19       66.28       75.83     13.66 o 
   2   6  19       69.62       81.69     14.45 o 
   3   6  19      134.02      145.19     15.90 o 
   4   6  19       85.05       75.20     15.57 o 
   5   6  19       44.64       39.79     13.71 o 
   6   6  19        4.10       32.05     14.70 o 
   7   6  19        8.46        2.59     12.91 o 
   8   6  19       11.92        5.99     12.05 o 
   9   6  19        1.22       14.86     24.27 o 
   1   7  19        6.88        8.16     12.08 o 
   2   7  19        0.77       15.24     12.41 o 
   3   7  19       73.96       77.45     25.08 o 
   4   7  19       23.07       22.66     17.89 o 
   5   7  19       33.95       30.90     12.84 o 
   6   7  19        9.59       28.49     12.86 o 
   7   7  19        0.00       13.87     13.87 o 
   8   7  19        3.58        3.03     11.90 o 
   0   8  19       96.41      112.56     14.32 o 
   1   8  19       45.74       42.34     13.08 o 
   2   8  19       13.35       11.65     13.25 o 
   3   8  19        3.43        6.57     16.37 o 
   4   8  19        9.84        3.53     14.90 o 
   5   8  19        0.02       13.56     13.56 o 
   6   8  19       34.32       20.00     13.52 o 
   7   8  19        1.00        3.54     12.87 o 
   1   9  19       10.05        3.56     13.14 o 
   2   9  19        9.87       33.77     13.25 o 
   3   9  19        4.45        2.51     12.91 o 
   4   9  19        7.71        5.29     13.04 o 
   5   9  19        0.52        8.45     14.27 o 
   6   9  19       13.99       17.75     12.66 o 
   0  10  19        6.49       17.56     13.44 o 
   1  10  19        1.11        9.67     12.10 o 
   2  10  19        0.13        8.45     16.70 o 
   3  10  19        2.38       12.83     11.62 o 
   4  10  19        9.03       30.42     12.29 o 
   5  10  19        0.74        8.65     17.50 o 
   1  11  19        3.37        6.04     13.94 o 
   0   0  20     1275.68     1397.65     27.08 o 
   1   0  20       83.69       89.26     11.37 o 
   2   0  20      264.31      265.87     14.92 o 
   3   0  20     1116.23     1045.86     58.58 o 
   4   0  20       69.50       73.03     11.79 o 
   5   0  20      120.27      110.95     12.91 o 
   6   0  20      139.88      143.75     30.77 o 
   7   0  20        1.67       19.19     10.64 o 
   8   0  20       82.69       65.30     12.68 o 
   9   0  20       19.59       30.19     11.52 o 
  10   0  20        2.80       11.09     10.01 o 
  11   0  20        0.28        1.96     15.09 o 
   1   1  20       65.43       80.83     11.04 o 
   2   1  20      167.27      146.75     13.67 o 
   3   1  20       70.78       55.46     11.49 o 
   4   1  20      202.44      203.57     15.20 o 
   5   1  20       14.86       16.96     14.64 o 
   6   1  20      237.50      243.83     28.52 o 
   7   1  20       63.67       79.30     12.08 o 
   8   1  20       16.17       30.94     11.12 o 
   9   1  20       12.24        6.67     11.32 o 
  10   1  20        0.07        4.26     10.72 o 
   0   2  20     1981.96     2039.54     34.45 o 
   1   2  20       64.64       46.60     12.57 o 
   2   2  20       32.58       43.55     11.02 o 
   3   2  20        1.76        5.38     10.40 o 
   4   2  20       52.90       37.11     11.96 o 
   5   2  20       86.76      122.24     13.10 o 
   6   2  20        0.54       14.68     17.84 o 
   7   2  20       16.28       22.42     18.47 o 
   8   2  20        2.40        7.25     12.30 o 
   9   2  20        0.01        3.72     29.38 o 
  10   2  20       19.34        7.66     11.55 o 
   1   3  20      244.93      264.06     15.86 o 
   2   3  20      352.80      335.81     31.82 o 
   3   3  20       20.42       19.48     15.69 o 
   4   3  20       30.09       30.34     11.53 o 
   5   3  20        8.36        5.17     12.66 o 
   6   3  20       14.91       19.83     12.39 o 
   7   3  20        0.08        4.80     12.71 o 
   8   3  20       42.69       22.16     13.24 o 
   9   3  20        6.05       19.30     25.84 o 
  10   3  20        0.05        8.52     11.29 o 
   0   4  20      117.55      148.81     25.71 o 
   1   4  20       53.69       27.49     16.75 o 
   2   4  20       21.48       14.26     22.16 o 
   3   4  20      270.17      307.62     17.15 o 
   4   4  20      157.95      155.30     14.36 o 
   5   4  20        0.00       21.12     10.85 o 
   6   4  20       49.32       55.00     12.92 o 
   7   4  20        7.05       17.90     12.76 o 
   8   4  20       24.34       15.81     25.62 o 
   9   4  20        4.27       11.76     11.35 o 
  10   4  20       10.47       20.50     10.95 o 
   1   5  20       24.13       26.65     15.02 o 
   2   5  20       30.84       30.34     13.32 o 
   3   5  20       67.97      110.86     14.58 o 
   4   5  20      103.02       86.51     15.09 o 
   5   5  20        0.01        4.58     14.58 o 
   6   5  20        8.62        9.23     12.24 o 
   7   5  20        5.21        0.33     12.07 o 
   8   5  20        9.49       10.18     11.28 o 
   9   5  20        0.55        5.55     11.27 o 
   0   6  20        4.53       18.57     18.57 o 
   1   6  20       34.92       51.05     12.36 o 
   2   6  20        0.94        6.26     31.41 o 
   3   6  20       12.29       14.20     12.91 o 
   4   6  20      183.20      160.82     15.35 o 
   5   6  20       19.15        4.91     20.32 o 
   6   6  20       74.84       57.40     14.55 o 
   7   6  20        1.71        4.62     12.27 o 
   8   6  20       12.27        6.58     11.32 o 
   9   6  20        6.62        7.15     18.37 o 
   1   7  20       10.92        5.26     12.15 o 
   2   7  20       13.48        5.60     13.79 o 
   3   7  20       72.89       61.69     14.61 o 
   4   7  20      127.78      134.85     15.36 o 
   5   7  20        2.49       12.78     12.78 o 
   6   7  20       18.37       29.95     12.60 o 
   7   7  20        2.27        2.64     12.02 o 
   8   7  20        0.88        5.00     12.51 o 
   0   8  20       44.60       33.97     12.96 o 
   1   8  20        1.12        6.67     35.04 o 
   2   8  20      103.88       94.16     15.20 o 
   3   8  20        6.56       13.63     15.04 o 
   4   8  20       14.93        0.96     22.06 o 
   5   8  20       39.28       35.04     18.22 o 
   6   8  20       37.83       64.06     12.85 o 
   7   8  20        0.01        5.75     12.68 o 
   1   9  20       29.05       55.34     13.21 o 
   2   9  20       28.70       22.24     12.77 o 
   3   9  20        0.61        5.67     19.70 o 
   4   9  20        8.26       13.38     13.38 o 
   5   9  20        1.15        0.63     14.13 o 
   6   9  20        0.00       18.39     18.39 o 
   0  10  20        4.90        0.84     13.28 o 
   1  10  20       24.59       11.66     14.30 o 
   2  10  20        2.62        7.18     12.93 o 
   3  10  20       10.60        4.18     15.97 o 
   4  10  20        0.26        4.31     17.42 o 
   1   1  21        8.88       18.74     11.38 o 
   2   1  21       42.75       51.27     18.03 o 
   3   1  21       21.26       15.28     11.96 o 
   4   1  21       26.84       46.10     11.98 o 
   5   1  21        1.94        0.85     11.37 o 
   6   1  21       23.35       11.74     11.40 o 
   7   1  21       56.10       63.09     12.69 o 
   8   1  21        4.20        6.60     10.74 o 
   9   1  21        0.25       10.26     20.56 o 
  10   1  21        1.21        3.79     10.56 o 
   0   2  21       37.41      982.07   1024.31 o 
   1   2  21      274.70      266.86     16.04 o 
   2   2  21       12.03        2.02     11.79 o 
   3   2  21       25.23       10.69     17.72 o 
   4   2  21       98.73       95.50     25.13 o 
   5   2  21      219.55      229.11     18.36 o 
   6   2  21        0.06        3.64     10.68 o 
   7   2  21        8.42       12.18     12.18 o 
   8   2  21        7.88       20.59     11.15 o 
   9   2  21        0.05        2.96     11.25 o 
  10   2  21        3.55       13.27     10.50 o 
   1   3  21       22.39        8.58     21.20 o 
   2   3  21      469.17      536.67     20.44 o 
   3   3  21       43.56       59.68     12.06 o 
   4   3  21       74.80       89.34     12.90 o 
   5   3  21        1.68        6.41     11.07 o 
   6   3  21       42.18       28.68     12.65 o 
   7   3  21       40.85       40.38     12.49 o 
   8   3  21       18.59       23.41     28.70 o 
   9   3  21        0.89       11.42     11.71 o 
  10   3  21        4.13        8.63     10.65 o 
   0   4  21        1.14       54.50     54.50 o 
   1   4  21        0.04        4.11     11.06 o 
   2   4  21      125.20      144.04     13.72 o 
   3   4  21       11.63        0.96     12.27 o 
   4   4  21       60.80       72.28     16.27 o 
   5   4  21       17.35        8.01     22.54 o 
   6   4  21       78.35       49.31     18.11 o 
   7   4  21       10.99        4.33     12.96 o 
   8   4  21       17.63       24.53     13.10 o 
   9   4  21        1.00        0.72     11.26 o 
   1   5  21       35.59       31.72     14.58 o 
   2   5  21        9.35       13.86     20.83 o 
   3   5  21        6.68       11.80     12.66 o 
   4   5  21        2.95        7.36     12.27 o 
   5   5  21        4.54        1.04     16.40 o 
   6   5  21       29.43       36.29     13.05 o 
   7   5  21        9.89       33.48     12.22 o 
   8   5  21       13.03       57.61     11.27 o 
   9   5  21        4.90       18.77     11.36 o 
   0   6  21      221.63      222.56     16.53 o 
   1   6  21       22.15       42.72     12.04 o 
   2   6  21        7.35       10.87     12.60 o 
   3   6  21       72.38       69.35     19.80 o 
   4   6  21       18.80        9.69     16.20 o 
   5   6  21        6.41       22.04     12.82 o 
   6   6  21        1.19       14.51     14.51 o 
   7   6  21        0.89       12.77     12.77 o 
   8   6  21        1.48        4.61     22.17 o 
   1   7  21        0.38       12.88     13.36 o 
   2   7  21        9.62       17.92     12.00 o 
   3   7  21        1.03       20.06     36.07 o 
   4   7  21       62.97       55.68     18.27 o 
   5   7  21       88.54       60.88     14.59 o 
   6   7  21       35.79       44.40     16.31 o 
   7   7  21        2.36       10.41     12.21 o 
   0   8  21       18.97       11.58     15.03 o 
   1   8  21        0.08       12.79     12.79 o 
   2   8  21       70.76       59.91     18.47 o 
   3   8  21        5.83       17.06     18.91 o 
   4   8  21        5.83       12.90     12.31 o 
   5   8  21        6.00        6.43     12.57 o 
   6   8  21        2.77       11.07     12.40 o 
   1   9  21       17.50       23.60     13.36 o 
   2   9  21        2.00       13.37     13.37 o 
   3   9  21        4.06       11.23     15.28 o 
   4   9  21        0.62       21.33     16.80 o 
   5   9  21       11.52        5.89     12.81 o 
   0  10  21        2.96        7.08     13.02 o 
   1  10  21        0.40        3.39     12.67 o 
   2  10  21        0.06        7.24     11.97 o 
   3  10  21        3.20       13.04     17.81 o 
   0   0  22      598.86      522.06     23.90 o 
   1   0  22      118.56      139.64     14.09 o 
   2   0  22       47.44       25.12     12.06 o 
   3   0  22      251.54      251.53     39.80 o 
   4   0  22        9.73       40.68     11.91 o 
   5   0  22       53.31       59.94     11.66 o 
   6   0  22       36.78       33.46     11.74 o 
   7   0  22        0.22       11.23     11.23 o 
   8   0  22        2.42       19.86     10.33 o 
   9   0  22        3.04       19.70     17.43 o 
  10   0  22       79.85       61.81     13.31 o 
   1   1  22       89.41       71.13     15.77 o 
   2   1  22      124.67      118.54     14.17 o 
   3   1  22      266.35      245.70     16.60 o 
   4   1  22        2.37        5.61     17.99 o 
   5   1  22       67.30       66.77     12.45 o 
   6   1  22       83.00       87.78     26.16 o 
   7   1  22       14.08       10.92     11.25 o 
   8   1  22       28.19       31.61     11.94 o 
   9   1  22       20.57        0.92     24.65 o 
  10   1  22       15.71        4.71     10.75 o 
   0   2  22       27.37        5.58     13.83 o 
   1   2  22       21.99        8.84     12.83 o 
   2   2  22       10.37        8.55     12.33 o 
   3   2  22      105.79       96.51     13.70 o 
   4   2  22        0.00        1.52     12.37 o 
   5   2  22       13.03       25.31     11.25 o 
   6   2  22        9.56        0.03     18.16 o 
   7   2  22       18.87       25.75     11.93 o 
   8   2  22       14.06       17.11     11.70 o 
   9   2  22       38.64       32.70     12.34 o 
  10   2  22        0.01        5.61     14.47 o 
   1   3  22       58.65       31.35     68.68 o 
   2   3  22      166.46      172.86     41.01 o 
   3   3  22        4.94        7.50     12.37 o 
   4   3  22       71.21      109.81     17.13 o 
   5   3  22        1.69        7.73     11.63 o 
   6   3  22       30.00       23.03     14.56 o 
   7   3  22       22.21        5.96     12.72 o 
   8   3  22       26.60       55.98     15.78 o 
   9   3  22        1.88       12.70     15.60 o 
   0   4  22       91.24       76.74     30.84 o 
   1   4  22        3.86       15.33     11.83 o 
   2   4  22        0.11        3.25     17.28 o 
   3   4  22       11.65        9.92     11.40 o 
   4   4  22       64.36       61.09     18.90 o 
   5   4  22        4.59       20.54     11.51 o 
   6   4  22        1.30        9.15     12.59 o 
   7   4  22        1.58        4.70     11.85 o 
   8   4  22       22.68       35.27     11.72 o 
   9   4  22       10.63       10.37     12.32 o 
   1   5  22       22.50       23.43     12.73 o 
   2   5  22       22.76       13.62     12.87 o 
   3   5  22       99.95       83.57     14.26 o 
   4   5  22       65.00       84.65     22.70 o 
   5   5  22       13.94       38.44     13.05 o 
   6   5  22       20.21       17.67     22.40 o 
   7   5  22        0.15       28.30     11.48 o 
   8   5  22        5.80        7.62     11.51 o 
   0   6  22        0.91       13.32     13.32 o 
   1   6  22        2.62       12.11     12.11 o 
   2   6  22       11.61       10.13     13.05 o 
   3   6  22      118.94      124.93     15.77 o 
   4   6  22      380.98      396.71     20.06 o 
   5   6  22       33.23       37.92     13.66 o 
   6   6  22       99.64       88.68     34.74 o 
   7   6  22        6.75       18.66     11.82 o 
   8   6  22        2.71        7.95     22.94 o 
   1   7  22        1.78        0.98     12.37 o 
   2   7  22       17.82       26.99     13.71 o 
   3   7  22       16.76       19.09     12.54 o 
   4   7  22        9.92        5.72     12.25 o 
   5   7  22       24.61       10.58     13.89 o 
   6   7  22        3.95        6.36     13.39 o 
   7   7  22        4.58       12.69     20.36 o 
   0   8  22       54.34      101.31     13.73 o 
   1   8  22        1.25        4.88     12.12 o 
   2   8  22        5.02       16.24     12.42 o 
   3   8  22       17.19        3.57     12.75 o 
   4   8  22        5.95        6.12     23.19 o 
   5   8  22        2.89        0.78     24.12 o 
   6   8  22        8.42       27.07     11.67 o 
   1   9  22        1.04       25.83     12.12 o 
   2   9  22        5.24        8.46     18.01 o 
   3   9  22        2.71       31.04     12.25 o 
   4   9  22        5.39       15.17     15.17 o 
   0  10  22       45.58       37.20     17.67 o 
   1   1  23        8.43       60.08    106.69 o 
   2   1  23      111.86       85.44     14.79 o 
   3   1  23        4.28        3.14     12.50 o 
   4   1  23        1.91       17.33     11.60 o 
   5   1  23       12.34        0.99     11.00 o 
   6   1  23        6.70       24.14     14.77 o 
   7   1  23       15.17        9.26     31.11 o 
   8   1  23        0.87        1.83     16.69 o 
   9   1  23       20.09       23.33     10.86 o 
   0   2  23        0.35       67.65     67.65 o 
   1   2  23       91.52       79.15     14.13 o 
   2   2  23      362.76      376.79     23.58 o 
   3   2  23       34.53       33.80     19.07 o 
   4   2  23      108.80      109.11     13.48 o 
   5   2  23       81.87       88.66     13.28 o 
   6   2  23        6.20        9.63     17.93 o 
   7   2  23       10.04       20.27     21.97 o 
   8   2  23        6.20        6.86     11.73 o 
   9   2  23       14.10       10.98     12.08 o 
   1   3  23      976.29     1063.06     27.90 o 
   2   3  23        2.27       13.14     13.14 o 
   3   3  23       95.55       93.38     13.95 o 
   4   3  23       30.77       31.74     14.88 o 
   5   3  23       10.90       17.72     13.59 o 
   6   3  23        1.83        9.50     11.90 o 
   7   3  23        0.47        8.83     11.44 o 
   8   3  23       61.62       49.18     12.78 o 
   9   3  23        7.23        9.26     10.70 o 
   0   4  23        2.84       45.39     45.39 o 
   1   4  23        0.61       13.14     13.14 o 
   2   4  23      205.06      189.41     16.82 o 
   3   4  23        0.08        7.61     14.11 o 
   4   4  23       85.75       74.96     23.01 o 
   5   4  23       64.33       65.40     14.33 o 
   6   4  23       19.89       33.10     12.23 o 
   7   4  23       36.41       50.78     12.73 o 
   8   4  23       11.33        1.50     11.89 o 
   1   5  23        4.18        2.51     11.61 o 
   2   5  23       51.97       61.37     13.43 o 
   3   5  23       30.99       38.03     12.63 o 
   4   5  23       23.46       16.74     13.38 o 
   5   5  23       32.92        4.90     25.01 o 
   6   5  23        0.65       10.52     13.30 o 
   7   5  23       33.44       56.33     21.52 o 
   8   5  23        7.65        1.36     14.53 o 
   0   6  23       19.19        7.69     13.07 o 
   1   6  23        2.75        8.81     15.90 o 
   2   6  23       10.25       24.81     12.25 o 
   3   6  23       62.55       37.47     14.63 o 
   4   6  23       74.51       75.86     15.92 o 
   5   6  23        0.17       12.47     12.47 o 
   6   6  23       18.40       43.72     13.02 o 
   7   6  23        2.97        1.54     19.53 o 
   1   7  23        2.16       10.38     11.75 o 
   2   7  23       19.13       26.59     16.02 o 
   3   7  23       26.25       12.42     13.38 o 
   4   7  23       23.37       40.69     26.14 o 
   5   7  23       76.53       47.77     14.06 o 
   6   7  23       26.38       59.76     11.53 o 
   0   8  23       18.77       21.63     12.89 o 
   1   8  23        2.27       25.72     13.06 o 
   2   8  23       23.53        7.45     16.73 o 
   3   8  23        7.31       30.97     12.25 o 
   4   8  23       23.41        7.43     13.05 o 
   5   8  23       22.02        2.92     12.96 o 
   1   9  23        6.91        3.16     12.82 o 
   2   9  23        1.36        5.82     15.66 o 
   3   9  23        0.28       12.21     12.21 o 
   0   0  24     1009.36     1274.82     78.89 o 
   1   0  24        8.09       12.14     12.63 o 
   2   0  24      348.88      427.51     27.13 o 
   3   0  24       52.59       63.05     13.04 o 
   4   0  24       20.81       12.63     11.33 o 
   5   0  24       23.76       11.85     11.57 o 
   6   0  24       54.80       74.26     12.91 o 
   7   0  24       32.12       57.66     13.10 o 
   8   0  24        0.90        8.06     11.17 o 
   9   0  24       20.29        9.76     10.32 o 
   1   1  24      279.84      183.66     35.41 o 
   2   1  24       83.10      100.14     20.96 o 
   3   1  24        0.07       12.72     12.72 o 
   4   1  24       17.11       12.90     11.08 o 
   5   1  24       33.86       58.95     12.36 o 
   6   1  24        1.56        5.73     10.67 o 
   7   1  24        6.53        8.72     12.97 o 
   8   1  24       65.13       67.83     14.14 o 
   9   1  24        0.06        3.23      9.82 o 
   0   2  24      393.73      373.77     17.56 o 
   1   2  24        0.95       19.63     19.63 o 
   2   2  24       86.53       28.89     34.50 o 
   3   2  24       24.27       43.01     21.16 o 
   4   2  24        3.60        7.04     11.53 o 
   5   2  24        3.35       12.77     10.93 o 
   6   2  24        0.04        5.30     11.77 o 
   7   2  24        0.55        4.76     15.11 o 
   8   2  24       29.27       30.75     12.22 o 
   9   2  24        5.17        1.76     10.89 o 
   1   3  24       56.97       63.57     80.52 o 
   2   3  24        5.82        2.24     12.66 o 
   3   3  24        9.91       23.48     11.75 o 
   4   3  24       14.06       28.02     11.59 o 
   5   3  24        0.00        7.26     11.31 o 
   6   3  24       11.80       18.38     27.26 o 
   7   3  24        0.31        7.05     10.77 o 
   8   3  24       13.82       12.21     13.13 o 
   0   4  24       64.93       54.76     13.47 o 
   1   4  24      220.80      239.20     37.16 o 
   2   4  24      104.99       65.54     19.03 o 
   3   4  24       50.10       79.76     13.48 o 
   4   4  24       87.23       74.79     13.47 o 
   5   4  24       57.61       56.99     21.57 o 
   6   4  24       20.76       22.46     11.87 o 
   7   4  24        0.81        7.93     21.52 o 
   8   4  24        1.68        5.66     22.53 o 
   1   5  24        0.12       16.93     17.73 o 
   2   5  24       63.95       61.79     14.00 o 
   3   5  24        0.85        5.59     11.99 o 
   4   5  24        7.72        2.81     36.99 o 
   5   5  24       33.31       33.83     13.49 o 
   6   5  24       41.92       39.13     17.35 o 
   7   5  24       57.28        7.07     13.88 o 
   0   6  24       46.79       61.70     26.51 o 
   1   6  24        2.25       12.05     12.05 o 
   2   6  24        4.59       15.17     11.83 o 
   3   6  24       13.92       32.12     12.34 o 
   4   6  24        3.82       18.64     18.26 o 
   5   6  24        2.13        0.35     13.01 o 
   6   6  24       35.59       64.01     12.81 o 
   1   7  24        0.05       10.77     12.38 o 
   2   7  24       10.48        1.69     13.29 o 
   3   7  24       22.55       14.85     24.56 o 
   4   7  24       30.02       18.55     12.96 o 
   5   7  24       37.94       55.64     12.51 o 
   0   8  24        5.66       10.03     13.13 o 
   1   8  24        8.95        5.98     24.26 o 
   2   8  24        9.53       22.78     12.54 o 
   3   8  24       19.79        5.15     13.07 o 
   4   8  24       48.83       63.49     13.64 o 
   1   9  24        9.94       31.06     15.48 o 
   1   1  25       63.95      106.46    162.90 o 
   2   1  25       21.57       36.70     13.30 o 
   3   1  25       24.60       40.99     19.42 o 
   4   1  25       18.03       38.35     15.02 o 
   5   1  25       52.45       68.71     17.06 o 
   6   1  25        0.01        5.78     20.77 o 
   7   1  25        5.91       11.83     11.83 o 
   8   1  25        6.60       10.80     11.17 o 
   0   2  25      223.37       13.43     67.43 o 
   1   2  25        0.36       16.85     16.85 o 
   2   2  25      219.89      230.95     15.66 o 
   3   2  25      135.65      121.93     23.28 o 
   4   2  25        0.43       20.15     20.15 o 
   5   2  25       13.87       14.84     11.51 o 
   6   2  25        3.18       19.76     10.46 o 
   7   2  25        2.09        2.51     11.45 o 
   8   2  25       19.69       13.73     11.28 o 
   1   3  25        0.10       55.40     55.40 o 
   2   3  25       42.83       37.94     13.72 o 
   3   3  25       12.56       19.07     13.07 o 
   4   3  25       11.73        6.16     12.76 o 
   5   3  25       25.81       14.48     12.86 o 
   6   3  25        0.10        0.13     11.39 o 
   7   3  25        7.32       11.96     11.96 o 
   8   3  25        0.22        8.23     10.46 o 
   0   4  25       33.18       29.94     17.70 o 
   1   4  25       31.78        6.87     21.77 o 
   2   4  25        5.46       17.80     17.80 o 
   3   4  25        4.52        1.00     12.03 o 
   4   4  25        3.29       14.74     14.74 o 
   5   4  25        0.02       16.23     16.23 o 
   6   4  25        3.11       11.91     11.91 o 
   7   4  25        0.70        4.92     12.04 o 
   1   5  25        0.35        1.74     16.05 o 
   2   5  25       30.58        6.69     20.68 o 
   3   5  25        9.77       16.62     12.19 o 
   4   5  25        0.66        8.13     12.03 o 
   5   5  25       17.19        9.35     15.90 o 
   6   5  25       31.67       32.46     20.95 o 
   7   5  25        4.35        8.93     16.97 o 
   0   6  25        3.24       13.38     13.38 o 
   1   6  25        4.32        7.14     22.10 o 
   2   6  25        7.71        1.48     14.23 o 
   3   6  25        3.01        6.92     12.52 o 
   4   6  25        2.18        3.12     11.98 o 
   5   6  25        4.61       12.94     12.94 o 
   6   6  25       16.34        3.56     12.72 o 
   1   7  25        0.84       12.92     12.92 o 
   2   7  25        8.68        6.60     13.88 o 
   3   7  25        3.21        1.60     11.93 o 
   4   7  25       11.26        9.59     24.25 o 
   5   7  25        5.03       18.19     18.19 o 
   0   8  25        4.49       21.26     12.00 o 
   1   8  25        0.06       12.82     24.12 o 
   2   8  25        4.34        9.53     12.27 o 
   3   8  25       10.56       25.31     16.79 o 
   0   0  26      372.44      331.49     19.99 o 
   1   0  26       14.12       10.53     13.75 o 
   2   0  26       67.96       51.70     13.54 o 
   3   0  26       49.98       29.93     11.96 o 
   4   0  26       75.69       83.93     12.98 o 
   5   0  26       39.34       26.13     13.01 o 
   6   0  26      111.10      113.22     22.74 o 
   7   0  26        0.12        1.54     15.74 o 
   8   0  26       55.73       25.37     11.17 o 
   1   1  26       81.23       21.35     63.08 o 
   2   1  26       23.21        8.01     13.10 o 
   3   1  26        6.71        1.95     12.11 o 
   4   1  26       10.93        9.56     12.14 o 
   5   1  26        2.33       12.51     22.99 o 
   6   1  26       17.75       25.67     14.53 o 
   7   1  26        2.18       11.19     11.19 o 
   8   1  26        1.13        2.13     10.21 o 
   0   2  26       72.69       66.51     66.51 o 
   1   2  26       19.15        9.28     13.02 o 
   2   2  26        1.43       10.57     12.86 o 
   3   2  26       11.61       14.28     17.56 o 
   4   2  26       69.16       50.79     13.06 o 
   5   2  26        0.50        3.80     15.35 o 
   6   2  26       10.74       12.87     11.17 o 
   7   2  26        1.98        2.15     11.51 o 
   1   3  26       83.18       92.16     27.73 o 
   2   3  26       73.12       49.46     14.48 o 
   3   3  26        7.95        1.84     12.23 o 
   4   3  26       30.87       23.79     12.36 o 
   5   3  26       26.77       21.40     11.60 o 
   6   3  26        0.02       18.72     10.91 o 
   7   3  26        0.58        3.01     14.06 o 
   0   4  26       34.78       88.46     88.46 o 
   1   4  26        0.02        4.49     12.96 o 
   2   4  26        2.47        7.76     12.24 o 
   3   4  26        0.86        1.22     11.86 o 
   4   4  26       32.34       22.63     12.85 o 
   5   4  26       27.83       18.44     11.78 o 
   6   4  26        5.52       11.62     11.06 o 
   7   4  26       15.44        6.79     16.38 o 
   1   5  26       35.64       29.66     13.14 o 
   2   5  26        2.98       15.64     17.24 o 
   3   5  26        2.45       13.00     10.81 o 
   4   5  26        0.10        4.33     11.92 o 
   5   5  26        1.37        0.17     11.11 o 
   6   5  26        0.69       17.44     10.89 o 
   0   6  26       11.78       13.67     12.79 o 
   1   6  26        0.50        5.46     11.82 o 
   2   6  26        2.34       12.34     12.34 o 
   3   6  26        2.19        2.71     12.10 o 
   4   6  26        0.98        5.79     12.06 o 
   5   6  26        8.00        4.70     12.32 o 
   1   7  26        6.28        7.47     12.83 o 
   2   7  26        0.07        8.78     12.45 o 
   3   7  26        4.12       20.25     11.53 o 
   1   1  27       37.83       30.90     88.40 o 
   2   1  27        3.51       15.35     15.35 o 
   3   1  27        0.22        6.76     13.62 o 
   4   1  27       14.89        4.03     11.92 o 
   5   1  27        4.54       27.71     11.87 o 
   6   1  27       15.23       29.30     10.06 o 
   7   1  27        8.95        2.33     10.69 o 
   0   2  27       82.63        3.08     27.73 o 
   1   2  27        4.71       38.41     38.41 o 
   2   2  27       17.46       19.46     28.31 o 
   3   2  27        4.12       11.07     10.88 o 
   4   2  27       21.75       36.07     12.28 o 
   5   2  27       19.60       11.33     14.88 o 
   6   2  27       40.59       35.48     12.31 o 
   7   2  27        3.61       10.79     10.79 o 
   1   3  27       23.00       12.31     30.20 o 
   2   3  27        6.03       13.55     12.08 o 
   3   3  27       15.87       38.17     18.87 o 
   4   3  27        2.91       26.46     11.43 o 
   5   3  27        3.26       22.44     11.18 o 
   6   3  27        1.02       11.49     15.67 o 
   0   4  27      187.04      130.67     17.90 o 
   1   4  27        2.67       12.51     12.10 o 
   2   4  27       12.34        2.68     11.66 o 
   3   4  27       14.66       35.82     11.32 o 
   4   4  27        9.37       26.21     11.70 o 
   5   4  27        0.00        0.19     11.33 o 
   6   4  27        1.81        8.39     10.92 o 
   1   5  27       36.20       21.55     14.04 o 
   2   5  27        4.40       17.06     21.56 o 
   3   5  27       15.89        0.08     20.83 o 
   4   5  27        1.49        1.72     11.56 o 
   5   5  27       60.67       79.83     28.64 o 
   0   6  27        3.00       12.26     12.26 o 
   1   6  27        0.95        6.93     12.01 o 
   2   6  27        0.26       11.69     22.68 o 
   3   6  27        2.10       11.66     11.66 o 
   4   6  27        0.16       12.96     11.80 o 
   1   7  27        0.20       16.35     16.35 o 
   2   7  27        2.92       39.72     13.86 o 
   0   0  28      112.35       75.10     15.26 o 
   1   0  28        0.15       24.95     12.35 o 
   2   0  28        2.46        9.12     28.48 o 
   3   0  28        3.30       14.68     11.92 o 
   4   0  28        1.51       11.94     11.11 o 
   5   0  28        3.72       17.31     10.69 o 
   6   0  28        2.56        1.02     11.59 o 
   1   1  28       11.07       97.71     97.71 o 
   2   1  28       10.40        5.15     12.50 o 
   3   1  28        9.53       18.43     22.96 o 
   4   1  28        3.27       12.43     14.50 o 
   5   1  28        0.98        8.34     11.19 o 
   6   1  28        1.16        9.08     16.53 o 
   0   2  28       33.75       22.22     22.22 o 
   1   2  28        1.31        5.59     12.17 o 
   2   2  28        0.01        3.14     11.84 o 
   3   2  28        8.96        4.98     12.67 o 
   4   2  28        0.12        5.99     10.96 o 
   5   2  28        3.37        4.01     11.37 o 
   6   2  28        1.02       11.05     11.05 o 
   1   3  28        2.16       17.30     17.30 o 
   2   3  28        0.00       10.01     12.35 o 
   3   3  28       13.77       16.43     11.35 o 
   4   3  28        0.48       15.88     18.23 o 
   5   3  28        0.67        8.55     10.73 o 
   0   4  28       43.35       16.66     16.66 o 
   1   4  28        1.52        1.43     12.14 o 
   2   4  28        9.86       15.19     11.35 o 
   3   4  28        1.41       28.46     17.04 o 
   4   4  28        2.61        1.02     39.11 o 
   5   4  28        6.00        9.31     11.58 o 
   1   5  28       22.57       13.15     13.71 o 
   2   5  28        0.70       15.74     12.06 o 
   3   5  28        0.62        3.61     11.14 o 
   4   5  28        1.63        5.35     11.53 o 
   0   6  28        2.42        0.34     15.43 o 
   1   6  28        0.07       12.70     11.29 o 
   2   6  28       13.06       31.91     16.01 o 
   1   1  29       98.41       68.15     18.06 o 
   2   1  29        9.37       18.54     12.47 o 
   3   1  29        2.01        0.97     11.43 o 
   4   1  29        0.05        0.36     10.44 o 
   5   1  29        1.58       17.66     10.66 o 
   0   2  29       98.78       69.99     17.32 o 
   1   2  29        0.11       13.29     13.29 o 
   2   2  29       17.60       11.03     12.77 o 
   3   2  29        0.29       16.67     12.21 o 
   4   2  29        1.01       12.17     11.05 o 
   5   2  29        5.99       26.11     10.69 o 
   1   3  29       32.66       58.70     36.28 o 
   2   3  29       27.98       36.03     12.39 o 
   3   3  29       13.56        1.98     11.75 o 
   4   3  29        0.01       11.36     11.36 o 
   0   4  29        7.60       13.42     15.60 o 
   1   4  29        3.36       15.40     15.22 o 
   2   4  29        0.19       11.49     11.49 o 
   3   4  29        0.24       18.10     18.40 o 
   1   5  29        0.27        6.16     18.73 o 
   2   5  29        0.85       12.08     12.08 o 
   0   0  30      328.86      366.10     36.81 o 
   1   0  30        4.76       14.53     13.20 o 
   2   0  30       11.08       11.62     20.35 o 
   3   0  30        3.05       15.64     16.64 o 
   4   0  30        0.01        1.94     10.93 o 
   1   1  30       37.79       35.87    112.52 o 
   2   1  30        0.02        3.15     11.67 o 
   3   1  30        6.95        4.09     11.80 o 
   4   1  30        9.70       11.12     11.12 o 
   0   2  30       54.08       40.56     40.56 o 
   1   2  30        8.14        0.57     12.64 o 
   2   2  30       38.42       15.07     13.40 o 
   3   2  30        0.57        6.04     11.56 o 
   4   2  30       12.64       36.29     16.16 o 
   1   3  30        9.64        4.00     24.62 o 
   2   3  30       10.51       12.34     12.34 o 
   3   3  30        9.85        9.53     12.45 o 
   0   4  30        0.38       21.69     22.53 o 
   1   4  30        0.41        9.86     11.24 o 
   1   1  31       34.98        8.35     29.10 o 
   2   1  31        4.61       11.50     11.82 o 
   0   2  31       31.44       13.97     28.08 o 
   1   2  31        1.01       25.58     25.58 o 
                                                 
